# Supplementary material for: (Z)-3-p-Tolyl-2-(p-tolyl­imino)-1,3-thia­zolidin-4-one
Source: Acta Crystallogr Sect E Struct Rep Online. 2012 Mar 24;68(Pt 4):o1143. doi: 10.1107/S160053681201149X (PMC3344088; doi:10.1107/S160053681201149X)
Supplement: Supplementary file 1 [file e-68-o1143-sup1.cif]

##############################################################################
#                                                                            #
# This CIF contains the data in a paper accepted for publication in          #
# Acta Crystallographica Section E. It conforms to the requirements of       #
# Notes for Authors for Acta Crystallographica Section E, and has been       #
# peer reviewed under the auspices of the IUCr Commission on Journals.       #
#                                                                            #
# Full details of the Crystallographic Information File format               #
# are given in the paper "The Crystallographic Information File (CIF):       #
# a New Standard Archive File for Crystallography" by S. R. Hall, F. H.      #
# Allen and I. D. Brown [Acta Cryst. (1991), A47, 655-685].                  #
#                                                                            #
# The current version of the core CIF dictionary is obtainable from          #
# ftp://ftp.iucr.org/pub/cif_core.dic.                                       #
#                                                                            #
# Software is freely available for graphical display of the structure(s)     #
# in this CIF. For information consult the CIF software page                 #
# http://www.iucr.org/resources/cif/software.                                #
#                                                                            #
# This file may be used for bona fide research purposes within the           #
# scientific community so long as proper attribution is given to the journal # 
# article from which it was obtained.                                        #
#                                                                            #
##############################################################################
data_global
_audit_creation_method     'form.cif (version 2.0)'
_journal_data_validation_number     ?
_journal_date_recd_electronic     2012-03-12
_journal_date_accepted     2012-03-16
_journal_name_full     'Acta Crystallographica, Section E'
_journal_year     2012
_journal_volume     68
_journal_issue      4
_journal_page_first     o1143
_journal_page_last     o1143
_journal_paper_category     QO
_journal_paper_doi     10.1107/S160053681201149X
_journal_coeditor_code     IS5090
_publ_contact_author_name     'Prof. Fun, Hoong-Kun'
_publ_contact_author_address
;
      X-ray Crystallography Unit
      School of Physics
      Universiti Sains Malaysia
      11800 USM, Penang
      MALAYSIA
;
_publ_contact_author_email     'hkfun@usm.my'
_publ_contact_author_fax     '604 6579150'
_publ_contact_author_phone     '604 6533652'
_publ_section_title
;
(<i>Z</i>)-3-<i>p</i>-Tolyl-2-(<i>p</i>-tolylimino)-1,3-thiazolidin-4-one
;
loop_
    _publ_author_name
    _publ_author_footnote
    _publ_author_address
    'Hatem A. Abdel-Aziz' ?
;
Department of Pharmaceutical Chemistry
College of Pharmacy
King Saud University
PO Box 2457
Riyadh 11451
Saudi Arabia
;
    'Hazem A. Ghabbour' ?
;
Department of Pharmaceutical Chemistry
College of Pharmacy
King Saud University
PO Box 2457
Riyadh 11451
Saudi Arabia
;
    'Tze Shyang Chia' ?
;
X-ray Crystallography Unit
School of Physics
Universiti Sains Malaysia
11800 USM, Penang
Malaysia
;
    'Fun, Hoong-Kun'
;
Thomson Reuters ResearcherID: A-3561-2009.
;
;
X-ray Crystallography Unit
School of Physics
Universiti Sains Malaysia
11800 USM, Penang
Malaysia
;
data_I
_audit_creation_method     SHELXL-97
_chemical_name_systematic
;
(<i>Z</i>)-3-<i>p</i>-Tolyl-2-(<i>p</i>-tolylimino)-1,3-thiazolidin-4-one
;
_chemical_name_common     ?
_chemical_formula_moiety     'C17 H16 N2 O S'
_chemical_formula_sum     'C17 H16 N2 O S'
_chemical_formula_iupac     'C17 H16 N2 O S'
_chemical_formula_weight     296.38
_chemical_melting_point     ?
_symmetry_cell_setting     monoclinic
_symmetry_space_group_name_H-M     'P 21/c'
_symmetry_space_group_name_Hall     '-P 2ybc'
loop_
    _symmetry_equiv_pos_as_xyz
    'x, y, z'
    '-x, y+1/2, -z+1/2'
    '-x, -y, -z'
    'x, -y-1/2, z-1/2'
_cell_length_a     14.1321(4)
_cell_length_b     5.8524(2)
_cell_length_c     19.0076(6)
_cell_angle_alpha     90.00
_cell_angle_beta     100.307(2)
_cell_angle_gamma     90.00
_cell_volume     1546.69(8)
_cell_formula_units_Z     4
_cell_measurement_reflns_used     1135
_cell_measurement_theta_min     4.73
_cell_measurement_theta_max     69.18
_cell_measurement_temperature     296(2)
_exptl_crystal_description     'needle'
_exptl_crystal_colour     'colourless'
_exptl_crystal_size_max     0.98
_exptl_crystal_size_mid     0.21
_exptl_crystal_size_min     0.06
_exptl_crystal_density_diffrn     1.273
_exptl_crystal_density_meas     ?
_exptl_crystal_density_method     'not measured'
_exptl_crystal_F_000     624
_exptl_absorpt_coefficient_mu     1.851
_exptl_absorpt_correction_type     multi-scan
_exptl_absorpt_process_details     '(<i>SADABS</i>; Bruker, 2009)'
_exptl_absorpt_correction_T_min     0.2641
_exptl_absorpt_correction_T_max     0.8970
_exptl_special_details     ?
_diffrn_ambient_temperature     296(2)
_diffrn_radiation_type     CuK\a
_diffrn_radiation_wavelength     1.54178
_diffrn_radiation_source     'fine-focus sealed tube'
_diffrn_radiation_monochromator     graphite
_diffrn_measurement_device_type     'Bruker SMART APEXII CCD area-detector'
_diffrn_measurement_method     '\f and \w scans'
_diffrn_detector_area_resol_mean     ?
_diffrn_reflns_number     10830
_diffrn_reflns_av_R_equivalents     0.0405
_diffrn_reflns_av_sigmaI/netI     0.0531
_diffrn_reflns_theta_min     4.73
_diffrn_reflns_theta_max     69.81
_diffrn_reflns_theta_full     69.81
_diffrn_measured_fraction_theta_max     0.975
_diffrn_measured_fraction_theta_full     0.975
_diffrn_reflns_limit_h_min     -16
_diffrn_reflns_limit_h_max     17
_diffrn_reflns_limit_k_min     -5
_diffrn_reflns_limit_k_max     6
_diffrn_reflns_limit_l_min     -23
_diffrn_reflns_limit_l_max     22
_diffrn_standards_number     0
_diffrn_standards_interval_count     .
_diffrn_standards_interval_time     .
_diffrn_standards_decay_%     ?
_refine_special_details
;
Refinement of <i>F</i>^2^ against ALL reflections. The weighted <i>R</i>-factor
<i>wR</i> and goodness of fit <i>S</i> are based on <i>F</i>^2^, conventional
<i>R</i>-factors <i>R</i> are based on <i>F</i>, with <i>F</i> set to zero for
negative <i>F</i>^2^. The threshold expression of <i>F</i>^2^ >
\s(<i>F</i>^2^) is used only for calculating <i>R</i>-factors(gt) <i>etc</i>.
and is not relevant to the choice of reflections for refinement.
<i>R</i>-factors based on <i>F</i>^2^ are statistically about twice as large
as those based on <i>F</i>, and <i>R</i>- factors based on ALL data will be
even larger.
;
_reflns_number_total     2849
_reflns_number_gt     2293
_reflns_threshold_expression     I>2\s(I)
_refine_ls_structure_factor_coef     Fsqd
_refine_ls_matrix_type     full
_refine_ls_R_factor_all     0.0556
_refine_ls_R_factor_gt     0.0460
_refine_ls_wR_factor_gt     0.1262
_refine_ls_wR_factor_ref     0.1350
_refine_ls_goodness_of_fit_ref     1.072
_refine_ls_restrained_S_all     1.072
_refine_ls_number_reflns     2849
_refine_ls_number_parameters     194
_refine_ls_number_restraints     0
_refine_ls_hydrogen_treatment     constr
_refine_ls_weighting_scheme     calc
_refine_ls_weighting_details
         'calc w=1/[\s^2^(Fo^2^)+(0.0633P)^2^+0.2896P] where P=(Fo^2^+2Fc^2^)/3'
_atom_sites_solution_hydrogens     geom
_atom_sites_solution_primary     direct
_atom_sites_solution_secondary     difmap
_refine_ls_shift/su_max     0.001
_refine_ls_shift/su_mean     0.000
_refine_diff_density_max     0.347
_refine_diff_density_min     -0.345
_refine_ls_extinction_method     'SHELXTL (Sheldrick, 2008)'
_refine_ls_extinction_coef     0.0124(10)
_refine_ls_extinction_expression
                                  'Fc^*^=kFc[1+0.001xFc^2^\l^3^/sin(2\q)]^-1/4^'
loop_
    _atom_type_symbol
    _atom_type_description
    _atom_type_scat_dispersion_real
    _atom_type_scat_dispersion_imag
    _atom_type_scat_source
    'C' 'C' 0.0181 0.0091
                         'International Tables Vol C Tables 4.2.6.8 and 6.1.1.4'
    'H' 'H' 0.0000 0.0000
                         'International Tables Vol C Tables 4.2.6.8 and 6.1.1.4'
    'N' 'N' 0.0311 0.0180
                         'International Tables Vol C Tables 4.2.6.8 and 6.1.1.4'
    'O' 'O' 0.0492 0.0322
                         'International Tables Vol C Tables 4.2.6.8 and 6.1.1.4'
    'S' 'S' 0.3331 0.5567
                         'International Tables Vol C Tables 4.2.6.8 and 6.1.1.4'
_computing_data_collection     'APEX2 (Bruker, 2009)'
_computing_cell_refinement     'SAINT (Bruker, 2009)'
_computing_data_reduction     'SAINT (Bruker, 2009)'
_computing_structure_solution     'SHELXTL (Sheldrick, 2008)'
_computing_structure_refinement     'SHELXTL (Sheldrick, 2008)'
_computing_molecular_graphics     'SHELXTL (Sheldrick, 2008)'
_computing_publication_material
;
SHELXTL (Sheldrick, 2008) and PLATON (Spek, 2009)
;
loop_
    _atom_site_type_symbol
    _atom_site_label
    _atom_site_fract_x
    _atom_site_fract_y
    _atom_site_fract_z
    _atom_site_U_iso_or_equiv
    _atom_site_adp_type
    _atom_site_calc_flag
    _atom_site_refinement_flags
    _atom_site_occupancy
    _atom_site_symmetry_multiplicity
    _atom_site_disorder_assembly
    _atom_site_disorder_group
    S S1 0.86258(4) -0.00010(12) 0.47164(3) 0.0765(3) Uani d . 1 1 . .
    N N1 0.84789(10) -0.0771(3) 0.32906(8) 0.0522(4) Uani d . 1 1 . .
    N N2 0.73053(10) 0.1441(3) 0.36745(8) 0.0523(4) Uani d . 1 1 . .
    O O1 0.63384(14) 0.3619(4) 0.42357(10) 0.1118(8) Uani d . 1 1 . .
    C C1 0.7698(2) 0.1807(7) 0.49367(13) 0.1031(11) Uani d . 1 1 . .
    H H1A 0.7349 0.1019 0.5260 0.124 Uiso calc R 1 1 . .
    H H1B 0.7977 0.3185 0.5171 0.124 Uiso calc R 1 1 . .
    C C2 0.70278(16) 0.2406(5) 0.42561(12) 0.0757(7) Uani d . 1 1 . .
    C C3 0.81438(12) 0.0103(3) 0.37930(10) 0.0496(4) Uani d . 1 1 . .
    C C4 0.93412(12) -0.2091(3) 0.34399(9) 0.0479(4) Uani d . 1 1 . .
    C C5 0.93843(14) -0.4167(3) 0.37968(12) 0.0584(5) Uani d . 1 1 . .
    H H5A 0.8857 -0.4678 0.3983 0.070 Uiso calc R 1 1 . .
    C C6 1.02137(14) -0.5478(3) 0.38750(12) 0.0591(5) Uani d . 1 1 . .
    H H6A 1.0236 -0.6864 0.4117 0.071 Uiso calc R 1 1 . .
    C C7 1.10064(13) -0.4772(3) 0.36010(11) 0.0515(5) Uani d . 1 1 . .
    C C8 1.09587(13) -0.2684(3) 0.32587(10) 0.0530(4) Uani d . 1 1 . .
    H H8A 1.1492 -0.2155 0.3083 0.064 Uiso calc R 1 1 . .
    C C9 1.01362(13) -0.1362(3) 0.31707(10) 0.0514(4) Uani d . 1 1 . .
    H H9A 1.0117 0.0025 0.2929 0.062 Uiso calc R 1 1 . .
    C C10 0.67884(12) 0.1860(3) 0.29574(10) 0.0475(4) Uani d . 1 1 . .
    C C11 0.61531(13) 0.0238(3) 0.26253(11) 0.0535(5) Uani d . 1 1 . .
    H H11A 0.6064 -0.1124 0.2857 0.064 Uiso calc R 1 1 . .
    C C12 0.56500(14) 0.0659(4) 0.19452(11) 0.0584(5) Uani d . 1 1 . .
    H H12A 0.5222 -0.0434 0.1721 0.070 Uiso calc R 1 1 . .
    C C13 0.57711(13) 0.2673(4) 0.15916(10) 0.0561(5) Uani d . 1 1 . .
    C C14 0.64077(14) 0.4275(4) 0.19421(11) 0.0592(5) Uani d . 1 1 . .
    H H14A 0.6495 0.5644 0.1714 0.071 Uiso calc R 1 1 . .
    C C15 0.69157(13) 0.3888(3) 0.26226(11) 0.0563(5) Uani d . 1 1 . .
    H H15A 0.7338 0.4986 0.2851 0.068 Uiso calc R 1 1 . .
    C C16 0.52221(18) 0.3121(5) 0.08465(13) 0.0838(8) Uani d . 1 1 . .
    H H16A 0.4567 0.2639 0.0816 0.126 Uiso calc R 1 1 . .
    H H16B 0.5512 0.2284 0.0506 0.126 Uiso calc R 1 1 . .
    H H16C 0.5239 0.4725 0.0744 0.126 Uiso calc R 1 1 . .
    C C17 1.18878(15) -0.6264(4) 0.36447(13) 0.0688(6) Uani d . 1 1 . .
    H H17A 1.2442 -0.5449 0.3885 0.103 Uiso calc PR 0.50 1 A 1
    H H17B 1.1977 -0.6659 0.3171 0.103 Uiso calc PR 0.50 1 A 1
    H H17C 1.1804 -0.7631 0.3906 0.103 Uiso calc PR 0.50 1 A 1
    H H17D 1.2256 -0.6203 0.4120 0.103 Uiso calc PR 0.50 1 A 2
    H H17E 1.2273 -0.5724 0.3311 0.103 Uiso calc PR 0.50 1 A 2
    H H17F 1.1694 -0.7811 0.3530 0.103 Uiso calc PR 0.50 1 A 2
loop_
    _atom_site_aniso_label
    _atom_site_aniso_U_11
    _atom_site_aniso_U_22
    _atom_site_aniso_U_33
    _atom_site_aniso_U_12
    _atom_site_aniso_U_13
    _atom_site_aniso_U_23
    S1 0.0617(4) 0.1143(5) 0.0480(4) 0.0285(3) -0.0047(2) 0.0048(3)
    N1 0.0461(8) 0.0559(9) 0.0516(9) 0.0101(7) 0.0007(6) 0.0030(7)
    N2 0.0441(8) 0.0635(10) 0.0461(8) 0.0110(7) -0.0010(6) -0.0011(7)
    O1 0.0957(13) 0.165(2) 0.0691(11) 0.0751(14) -0.0007(9) -0.0207(12)
    C1 0.0900(18) 0.159(3) 0.0529(13) 0.0537(19) -0.0063(12) -0.0151(16)
    C2 0.0616(12) 0.1040(18) 0.0575(12) 0.0279(13) -0.0003(10) -0.0105(12)
    C3 0.0412(9) 0.0541(10) 0.0502(10) 0.0044(7) -0.0009(8) 0.0044(8)
    C4 0.0464(9) 0.0470(9) 0.0472(9) 0.0061(7) 0.0003(7) -0.0010(7)
    C5 0.0487(10) 0.0565(11) 0.0701(13) 0.0018(8) 0.0110(9) 0.0098(9)
    C6 0.0561(11) 0.0474(11) 0.0718(13) 0.0066(8) 0.0062(9) 0.0119(9)
    C7 0.0491(10) 0.0494(10) 0.0530(10) 0.0064(7) 0.0013(8) -0.0053(8)
    C8 0.0492(9) 0.0546(11) 0.0550(10) 0.0001(8) 0.0092(8) -0.0027(8)
    C9 0.0559(10) 0.0455(10) 0.0516(10) 0.0038(8) 0.0061(8) 0.0039(7)
    C10 0.0377(8) 0.0539(10) 0.0477(9) 0.0077(7) -0.0010(7) -0.0008(7)
    C11 0.0495(10) 0.0507(10) 0.0573(11) -0.0010(7) 0.0017(8) 0.0047(8)
    C12 0.0487(10) 0.0642(12) 0.0575(11) -0.0066(8) -0.0030(8) -0.0023(9)
    C13 0.0456(9) 0.0677(12) 0.0524(11) 0.0038(8) 0.0017(8) 0.0036(9)
    C14 0.0572(11) 0.0557(11) 0.0625(12) 0.0008(9) 0.0053(9) 0.0117(9)
    C15 0.0492(10) 0.0516(11) 0.0639(12) -0.0032(8) -0.0011(8) -0.0037(9)
    C16 0.0790(15) 0.108(2) 0.0574(13) -0.0013(14) -0.0077(11) 0.0135(13)
    C17 0.0595(11) 0.0652(13) 0.0810(15) 0.0165(10) 0.0111(10) 0.0006(11)
_geom_special_details
;
All e.s.d.'s (except the e.s.d. in the dihedral angle between two l.s. planes)
are estimated using the full covariance matrix. The cell e.s.d.'s are taken
into account individually in the estimation of e.s.d.'s in distances, angles
and torsion angles; correlations between e.s.d.'s in cell parameters are only
used when they are defined by crystal symmetry. An approximate (isotropic)
treatment of cell e.s.d.'s is used for estimating e.s.d.'s involving l.s.
planes.
;
loop_
    _geom_bond_atom_site_label_1
    _geom_bond_atom_site_label_2
    _geom_bond_site_symmetry_2
    _geom_bond_distance
    _geom_bond_publ_flag
    S1 C3 . 1.7664(19) ?
    S1 C1 . 1.792(3) ?
    N1 C3 . 1.249(2) ?
    N1 C4 . 1.428(2) ?
    N2 C2 . 1.360(3) ?
    N2 C3 . 1.405(2) ?
    N2 C10 . 1.448(2) ?
    O1 C2 . 1.200(3) ?
    C1 C2 . 1.502(3) ?
    C1 H1A . 0.9700 ?
    C1 H1B . 0.9700 ?
    C4 C9 . 1.383(3) ?
    C4 C5 . 1.387(3) ?
    C5 C6 . 1.387(3) ?
    C5 H5A . 0.9300 ?
    C6 C7 . 1.381(3) ?
    C6 H6A . 0.9300 ?
    C7 C8 . 1.380(3) ?
    C7 C17 . 1.511(3) ?
    C8 C9 . 1.381(3) ?
    C8 H8A . 0.9300 ?
    C9 H9A . 0.9300 ?
    C10 C15 . 1.374(3) ?
    C10 C11 . 1.379(3) ?
    C11 C12 . 1.381(3) ?
    C11 H11A . 0.9300 ?
    C12 C13 . 1.383(3) ?
    C12 H12A . 0.9300 ?
    C13 C14 . 1.385(3) ?
    C13 C16 . 1.511(3) ?
    C14 C15 . 1.381(3) ?
    C14 H14A . 0.9300 ?
    C15 H15A . 0.9300 ?
    C16 H16A . 0.9600 ?
    C16 H16B . 0.9600 ?
    C16 H16C . 0.9600 ?
    C17 H17A . 0.9600 ?
    C17 H17B . 0.9600 ?
    C17 H17C . 0.9600 ?
    C17 H17D . 0.9600 ?
    C17 H17E . 0.9600 ?
    C17 H17F . 0.9600 ?
loop_
    _geom_angle_atom_site_label_1
    _geom_angle_atom_site_label_2
    _geom_angle_atom_site_label_3
    _geom_angle_site_symmetry_1
    _geom_angle_site_symmetry_3
    _geom_angle
    _geom_angle_publ_flag
    C3 S1 C1 . . 92.50(10) ?
    C3 N1 C4 . . 119.78(15) ?
    C2 N2 C3 . . 117.32(15) ?
    C2 N2 C10 . . 121.64(15) ?
    C3 N2 C10 . . 120.97(15) ?
    C2 C1 S1 . . 108.16(17) ?
    C2 C1 H1A . . 110.1 ?
    S1 C1 H1A . . 110.1 ?
    C2 C1 H1B . . 110.1 ?
    S1 C1 H1B . . 110.1 ?
    H1A C1 H1B . . 108.4 ?
    O1 C2 N2 . . 124.7(2) ?
    O1 C2 C1 . . 123.3(2) ?
    N2 C2 C1 . . 111.96(18) ?
    N1 C3 N2 . . 122.02(16) ?
    N1 C3 S1 . . 127.89(14) ?
    N2 C3 S1 . . 110.05(13) ?
    C9 C4 C5 . . 118.94(17) ?
    C9 C4 N1 . . 118.71(16) ?
    C5 C4 N1 . . 122.16(17) ?
    C6 C5 C4 . . 119.96(19) ?
    C6 C5 H5A . . 120.0 ?
    C4 C5 H5A . . 120.0 ?
    C7 C6 C5 . . 121.40(18) ?
    C7 C6 H6A . . 119.3 ?
    C5 C6 H6A . . 119.3 ?
    C8 C7 C6 . . 117.93(17) ?
    C8 C7 C17 . . 120.51(19) ?
    C6 C7 C17 . . 121.51(19) ?
    C7 C8 C9 . . 121.47(18) ?
    C7 C8 H8A . . 119.3 ?
    C9 C8 H8A . . 119.3 ?
    C8 C9 C4 . . 120.27(18) ?
    C8 C9 H9A . . 119.9 ?
    C4 C9 H9A . . 119.9 ?
    C15 C10 C11 . . 120.72(17) ?
    C15 C10 N2 . . 119.79(16) ?
    C11 C10 N2 . . 119.46(17) ?
    C10 C11 C12 . . 119.31(18) ?
    C10 C11 H11A . . 120.3 ?
    C12 C11 H11A . . 120.3 ?
    C11 C12 C13 . . 121.27(18) ?
    C11 C12 H12A . . 119.4 ?
    C13 C12 H12A . . 119.4 ?
    C12 C13 C14 . . 118.00(17) ?
    C12 C13 C16 . . 121.1(2) ?
    C14 C13 C16 . . 120.9(2) ?
    C15 C14 C13 . . 121.58(19) ?
    C15 C14 H14A . . 119.2 ?
    C13 C14 H14A . . 119.2 ?
    C10 C15 C14 . . 119.10(17) ?
    C10 C15 H15A . . 120.4 ?
    C14 C15 H15A . . 120.4 ?
    C13 C16 H16A . . 109.5 ?
    C13 C16 H16B . . 109.5 ?
    H16A C16 H16B . . 109.5 ?
    C13 C16 H16C . . 109.5 ?
    H16A C16 H16C . . 109.5 ?
    H16B C16 H16C . . 109.5 ?
    C7 C17 H17A . . 109.5 ?
    C7 C17 H17B . . 109.5 ?
    C7 C17 H17C . . 109.5 ?
    C7 C17 H17D . . 109.5 ?
    C7 C17 H17E . . 109.5 ?
    H17D C17 H17E . . 109.5 ?
    C7 C17 H17F . . 109.5 ?
    H17D C17 H17F . . 109.5 ?
    H17E C17 H17F . . 109.5 ?
loop_
    _geom_torsion_atom_site_label_1
    _geom_torsion_atom_site_label_2
    _geom_torsion_atom_site_label_3
    _geom_torsion_atom_site_label_4
    _geom_torsion_site_symmetry_1
    _geom_torsion_site_symmetry_2
    _geom_torsion_site_symmetry_3
    _geom_torsion_site_symmetry_4
    _geom_torsion
    _geom_torsion_publ_flag
    C3 S1 C1 C2 . . . . 0.6(3) ?
    C3 N2 C2 O1 . . . . 178.7(3) ?
    C10 N2 C2 O1 . . . . 1.7(4) ?
    C3 N2 C2 C1 . . . . -0.4(3) ?
    C10 N2 C2 C1 . . . . -177.4(2) ?
    S1 C1 C2 O1 . . . . -179.3(3) ?
    S1 C1 C2 N2 . . . . -0.2(4) ?
    C4 N1 C3 N2 . . . . 179.14(16) ?
    C4 N1 C3 S1 . . . . 1.9(3) ?
    C2 N2 C3 N1 . . . . -176.8(2) ?
    C10 N2 C3 N1 . . . . 0.2(3) ?
    C2 N2 C3 S1 . . . . 0.9(2) ?
    C10 N2 C3 S1 . . . . 177.91(14) ?
    C1 S1 C3 N1 . . . . 176.7(2) ?
    C1 S1 C3 N2 . . . . -0.82(19) ?
    C3 N1 C4 C9 . . . . -118.4(2) ?
    C3 N1 C4 C5 . . . . 66.7(3) ?
    C9 C4 C5 C6 . . . . -0.4(3) ?
    N1 C4 C5 C6 . . . . 174.46(19) ?
    C4 C5 C6 C7 . . . . -0.3(3) ?
    C5 C6 C7 C8 . . . . 1.5(3) ?
    C5 C6 C7 C17 . . . . -176.1(2) ?
    C6 C7 C8 C9 . . . . -2.0(3) ?
    C17 C7 C8 C9 . . . . 175.62(19) ?
    C7 C8 C9 C4 . . . . 1.3(3) ?
    C5 C4 C9 C8 . . . . -0.1(3) ?
    N1 C4 C9 C8 . . . . -175.14(17) ?
    C2 N2 C10 C15 . . . . 77.3(3) ?
    C3 N2 C10 C15 . . . . -99.6(2) ?
    C2 N2 C10 C11 . . . . -101.0(2) ?
    C3 N2 C10 C11 . . . . 82.1(2) ?
    C15 C10 C11 C12 . . . . 0.7(3) ?
    N2 C10 C11 C12 . . . . 179.01(17) ?
    C10 C11 C12 C13 . . . . 0.0(3) ?
    C11 C12 C13 C14 . . . . -0.5(3) ?
    C11 C12 C13 C16 . . . . 179.7(2) ?
    C12 C13 C14 C15 . . . . 0.4(3) ?
    C16 C13 C14 C15 . . . . -179.9(2) ?
    C11 C10 C15 C14 . . . . -0.9(3) ?
    N2 C10 C15 C14 . . . . -179.14(17) ?
    C13 C14 C15 C10 . . . . 0.3(3) ?
loop_
    _geom_hbond_atom_site_label_D
    _geom_hbond_atom_site_label_H
    _geom_hbond_atom_site_label_A
    _geom_hbond_site_symmetry_A
    _geom_hbond_distance_DH
    _geom_hbond_distance_HA
    _geom_hbond_distance_DA
    _geom_hbond_angle_DHA
    _geom_hbond_publ_flag
    C5 H5A Cg1 1_545 0.93 3.00 3.788(2) 144 yes
    C9 H9A Cg2 2_755 0.93 2.87 3.607(2) 138 yes
_iucr_refine_instructions_details
;
TITL H21_0m in P2(1)/c
CELL 1.54178  14.1321   5.8524  19.0076  90.000 100.307  90.000
ZERR    4.00   0.0004   0.0002   0.0006   0.000   0.002   0.000
LATT  1
SYMM -X, 0.5+Y, 0.5-Z
SFAC C H N O S
UNIT 68 64 8 4 4
TEMP 23.000
SIZE 0.06 0.208 0.98
L.S. 10
BOND  $H
ACTA
CONF
FMAP 2
PLAN 20
MPLA C10 C11 C12 C13 C14 C15
MPLA S1 N2 C1 C2 C3 O1
MPLA C4 C5 C6 C7 C8 C9
WGHT      0.0633      0.2896
EXTI    0.012395
FVAR       0.93593   0.56606
S1    5    0.862582   -0.000097    0.471638    11.00000    0.06171    0.11428 =
         0.04803    0.00482   -0.00465    0.02847
N1    3    0.847895   -0.077080    0.329061    11.00000    0.04615    0.05587 =
         0.05155    0.00303    0.00072    0.01008
N2    3    0.730531    0.144115    0.367453    11.00000    0.04409    0.06345 =
         0.04613   -0.00110   -0.00103    0.01101
O1    4    0.633844    0.361921    0.423575    11.00000    0.09574    0.16470 =
         0.06911   -0.02072   -0.00074    0.07515
C1    1    0.769799    0.180693    0.493674    11.00000    0.08998    0.15936 =
         0.05294   -0.01509   -0.00630    0.05368
AFIX  23
H1A   2    0.734945    0.101915    0.525995    11.00000   -1.20000
H1B   2    0.797737    0.318456    0.517074    11.00000   -1.20000
AFIX   0
C2    1    0.702776    0.240621    0.425609    11.00000    0.06157    0.10398 =
         0.05750   -0.01055   -0.00030    0.02789
C3    1    0.814382    0.010294    0.379301    11.00000    0.04121    0.05411 =
         0.05022    0.00444   -0.00091    0.00443
C4    1    0.934119   -0.209136    0.343987    11.00000    0.04636    0.04703 =
         0.04725   -0.00105    0.00033    0.00614
C5    1    0.938427   -0.416661    0.379676    11.00000    0.04870    0.05651 =
         0.07013    0.00982    0.01099    0.00183
AFIX  43
H5A   2    0.885719   -0.467796    0.398345    11.00000   -1.20000
AFIX   0
C6    1    1.021368   -0.547833    0.387502    11.00000    0.05612    0.04743 =
         0.07175    0.01189    0.00625    0.00663
AFIX  43
H6A   2    1.023644   -0.686354    0.411723    11.00000   -1.20000
AFIX   0
C7    1    1.100644   -0.477165    0.360099    11.00000    0.04906    0.04944 =
         0.05300   -0.00525    0.00130    0.00636
C8    1    1.095868   -0.268357    0.325872    11.00000    0.04919    0.05462 =
         0.05501   -0.00275    0.00919    0.00014
AFIX  43
H8A   2    1.149216   -0.215503    0.308347    11.00000   -1.20000
AFIX   0
C9    1    1.013624   -0.136170    0.317071    11.00000    0.05585    0.04548 =
         0.05159    0.00388    0.00605    0.00383
AFIX  43
H9A   2    1.011710    0.002469    0.292946    11.00000   -1.20000
AFIX   0
C10   1    0.678842    0.186014    0.295744    11.00000    0.03773    0.05394 =
         0.04770   -0.00080   -0.00101    0.00766
C11   1    0.615312    0.023826    0.262528    11.00000    0.04949    0.05072 =
         0.05726    0.00470    0.00175   -0.00103
AFIX  43
H11A  2    0.606442   -0.112420    0.285680    11.00000   -1.20000
AFIX   0
C12   1    0.565003    0.065882    0.194518    11.00000    0.04872    0.06419 =
         0.05752   -0.00233   -0.00303   -0.00658
AFIX  43
H12A  2    0.522169   -0.043391    0.172080    11.00000   -1.20000
AFIX   0
C13   1    0.577108    0.267344    0.159161    11.00000    0.04557    0.06770 =
         0.05244    0.00360    0.00167    0.00383
C14   1    0.640765    0.427498    0.194211    11.00000    0.05722    0.05574 =
         0.06253    0.01169    0.00526    0.00085
AFIX  43
H14A  2    0.649522    0.564416    0.171382    11.00000   -1.20000
AFIX   0
C15   1    0.691567    0.388803    0.262259    11.00000    0.04922    0.05160 =
         0.06389   -0.00366   -0.00107   -0.00317
AFIX  43
H15A  2    0.733821    0.498558    0.285102    11.00000   -1.20000
AFIX   0
C16   1    0.522207    0.312127    0.084654    11.00000    0.07896    0.10778 =
         0.05744    0.01353   -0.00767   -0.00127
AFIX 137
H16A  2    0.456669    0.263943    0.081626    11.00000   -1.50000
H16B  2    0.551216    0.228362    0.050626    11.00000   -1.50000
H16C  2    0.523856    0.472529    0.074371    11.00000   -1.50000
AFIX   0
C17   1    1.188778   -0.626350    0.364473    11.00000    0.05951    0.06521 =
         0.08102    0.00065    0.01114    0.01646
AFIX 137
PART 1
H17A  2    1.244193   -0.544874    0.388529    10.50000   -1.50000
H17B  2    1.197733   -0.665878    0.317086    10.50000   -1.50000
H17C  2    1.180400   -0.763074    0.390582    10.50000   -1.50000
AFIX 137
PART 2
H17D  2    1.225614   -0.620336    0.412051    10.50000   -1.50000
H17E  2    1.227346   -0.572392    0.331147    10.50000   -1.50000
H17F  2    1.169366   -0.781097    0.352999    10.50000   -1.50000
PART 0
HKLF 4
REM  H21_0m in P2(1)/c
REM R1 =  0.0460 for   2293 Fo > 4sig(Fo)  and  0.0556 for all   2849 data
REM    194 parameters refined using      0 restraints
END
WGHT      0.0633      0.2896
REM Highest difference peak  0.347,  deepest hole -0.345,  1-sigma level  0.045
Q1    1   0.8300 -0.1430  0.4765  11.00000  0.05    0.35
Q2    1   0.7328  0.0339  0.4980  11.00000  0.05    0.16
Q3    1   0.9338 -0.3466  0.3491  11.00000  0.05    0.16
Q4    1   0.6596  0.4967  0.4019  11.00000  0.05    0.16
Q5    1   1.2540 -0.5238  0.3630  11.00000  0.05    0.16
Q6    1   0.4986  0.1492  0.0561  11.00000  0.05    0.14
Q7    1   0.4763  0.5033  0.0930  11.00000  0.05    0.14
Q8    1   1.2096 -0.7179  0.4163  11.00000  0.05    0.13
Q9    1   0.7012  0.6399  0.3577  11.00000  0.05    0.13
Q10   1   0.8355  0.1363  0.4802  11.00000  0.05    0.12
Q11   1   0.6002  0.3688  0.1786  11.00000  0.05    0.12
Q12   1   0.6965  0.6837  0.2911  11.00000  0.05    0.12
Q13   1   0.8027 -0.0741  0.2855  11.00000  0.05    0.12
Q14   1   0.8165 -0.1497  0.3534  11.00000  0.05    0.11
Q15   1   0.6620 -0.2107  0.2728  11.00000  0.05    0.11
Q16   1   1.0158 -0.7522  0.3916  11.00000  0.05    0.11
Q17   1   0.7796 -0.2525  0.4388  11.00000  0.05    0.11
Q18   1   1.1380 -0.5305  0.3743  11.00000  0.05    0.11
Q19   1   0.6181  0.5776  0.1940  11.00000  0.05    0.11
Q20   1   1.0987 -0.3877  0.3354  11.00000  0.05    0.11
;
