# Supplementary material for: (Z)-3-p-Tolyl-2-(p-tolyl­imino)-1,3-thia­zolidin-4-one
Source: Acta Crystallogr Sect E Struct Rep Online. 2012 Mar 24;68(Pt 4):o1143. doi: 10.1107/S160053681201149X (PMC3344088; doi:10.1107/S160053681201149X)
Supplement: Supplementary file 2 [file e-68-o1143-Isup2.hkl]

# 
# h,k,l, Fc-squared, Fo-squared, sigma(Fo-squared) and status flag 
# 
data_I
_shelx_title ' H21_0m in P2(1)/c' 
_shelx_refln_list_code          4 
_shelx_F_calc_maximum      137.41 
_exptl_crystal_F_000       624.00 
_reflns_d_resolution_high  0.8214 
 
loop_ 
 _symmetry_equiv_pos_as_xyz 
 'x, y, z' 
 '-x, y+1/2, -z+1/2' 
 '-x, -y, -z' 
 'x, -y-1/2, z-1/2' 
 
_cell_length_a    14.1321 
_cell_length_b     5.8524 
_cell_length_c    19.0076 
_cell_angle_alpha  90.000 
_cell_angle_beta  100.307 
_cell_angle_gamma  90.000 
 
_shelx_F_squared_multiplier     1.000 
 
loop_ 
 _refln_index_h 
 _refln_index_k 
 _refln_index_l 
 _refln_F_squared_calc 
 _refln_F_squared_meas 
 _refln_F_squared_sigma 
 _refln_observed_status 
   2   0   0      147.46      156.41     13.56 o 
   3   0   0        3.40        4.50      0.57 o 
   4   0   0     3585.20     3454.74    193.40 o 
   5   0   0       95.48       69.42      6.49 o 
   6   0   0      574.67      599.28     33.78 o 
   7   0   0      883.54      876.63     49.03 o 
   8   0   0       46.38       29.98      2.35 o 
   9   0   0       23.32       33.27      2.73 o 
  10   0   0       15.04       17.37      2.73 o 
  11   0   0        2.18        1.05      1.28 o 
  12   0   0        7.75        8.85      1.52 o 
  13   0   0       21.04       18.33      1.66 o 
  14   0   0       84.97       74.02      3.83 o 
  15   0   0        5.00        8.47      2.02 o 
  16   0   0       63.87       64.41      4.73 o 
   1   1   0     9991.65     7170.46    281.36 o 
   2   1   0    10457.14     9312.43    431.70 o 
   3   1   0       14.80       12.37      1.17 o 
   4   1   0      452.05      481.84     29.45 o 
   5   1   0       99.49      101.87      6.71 o 
   6   1   0     1327.81     1496.29     70.47 o 
   7   1   0      257.50      319.17     15.35 o 
   8   1   0       91.62       93.15      4.09 o 
   9   1   0        6.64        5.54      1.02 o 
  10   1   0      137.32      146.82      6.32 o 
  11   1   0      188.97      185.15      5.15 o 
  12   1   0       70.45       67.27      2.53 o 
  13   1   0       34.65       28.66      1.78 o 
  14   1   0       24.66       23.08      1.78 o 
  15   1   0        0.86        1.54      1.01 o 
  16   1   0       10.11        7.29      1.28 o 
   0   2   0     1975.60     1869.08    104.80 o 
   1   2   0     1828.08     1552.80     61.49 o 
   2   2   0        0.08        0.75      0.48 o 
   3   2   0      949.65      925.99     56.26 o 
   4   2   0     2515.87     2639.60    160.16 o 
   5   2   0      272.35      277.69     17.43 o 
   6   2   0      839.30      877.50     41.56 o 
   7   2   0      353.78      403.86     19.56 o 
   8   2   0      734.10      804.55     38.29 o 
   9   2   0        0.42        0.61      1.86 o 
  10   2   0      241.30      239.08      6.70 o 
  11   2   0       10.86       10.15      1.51 o 
  12   2   0      100.58       96.84      3.66 o 
  13   2   0        5.03        3.50      1.35 o 
  14   2   0       11.48       11.50      1.24 o 
  15   2   0       14.45       17.66      1.78 o 
  16   2   0        4.36        3.29      1.10 o 
   1   3   0       42.47       41.25      3.54 o 
   2   3   0     1061.77     1107.21     95.88 o 
   3   3   0        4.78        3.82      2.86 o 
   4   3   0      214.52      217.60     20.69 o 
   5   3   0        8.60       18.51      4.28 o 
   6   3   0        3.81        4.84      2.03 o 
   7   3   0       89.74       88.48      7.66 o 
   8   3   0      128.05      115.50      3.46 o 
   9   3   0       41.44       36.20      1.47 o 
  10   3   0        1.27        0.16      0.71 o 
  11   3   0        3.65        2.28      0.55 o 
  12   3   0       81.37       64.41      2.74 o 
  13   3   0       18.85       16.37      1.36 o 
  14   3   0        4.40        5.95      1.04 o 
  15   3   0       28.12       25.19      2.28 o 
   3   4   0      436.77      430.60     23.16 o 
   4   4   0      581.80      546.70     28.69 o 
   5   4   0       46.35       58.58      2.63 o 
   6   4   0      103.25      117.24      3.59 o 
   7   4   0       22.50       21.34      1.23 o 
   8   4   0        9.02       17.28      1.39 o 
   9   4   0        7.13       12.37      0.80 o 
  10   4   0       18.41       15.72      0.91 o 
  11   4   0       33.19       37.80      1.54 o 
  12   4   0        5.26        7.27      1.03 o 
  13   4   0        0.08        0.89      0.96 o 
   2   5   0       16.90       16.20      1.92 o 
   3   5   0       86.30       85.58      4.49 o 
   4   5   0       77.46       79.87      4.53 o 
   5   5   0       17.70       20.82      1.67 o 
   6   5   0        5.42        6.93      1.14 o 
   7   5   0       61.45       62.64      3.12 o 
   8   5   0       61.67       65.52      2.39 o 
   9   5   0      104.30       97.83      3.13 o 
  10   5   0        0.02        0.68      0.36 o 
  11   5   0        5.99        4.52      1.05 o 
  12   5   0       25.69       28.85      2.90 o 
   3   6   0        5.52        7.10      2.55 o 
   4   6   0        1.29        1.15      1.81 o 
   5   6   0        1.27        0.53      1.13 o 
   6   6   0        7.74        6.58      0.66 o 
   7   6   0        0.28        0.31      0.64 o 
   8   6   0       23.63       25.32      1.94 o 
   9   6   0        0.18        0.63      1.27 o 
 -16   1   1       49.78       49.95      3.26 o 
 -15   1   1       32.43       29.96      2.06 o 
 -14   1   1       52.68       47.80      2.14 o 
 -13   1   1       65.26       61.22      2.74 o 
 -12   1   1        0.34       -1.08      1.30 o 
 -11   1   1      191.26      190.82      5.27 o 
 -10   1   1      234.65      242.92      9.95 o 
  -9   1   1      151.05      165.23     11.03 o 
  -8   1   1     1423.36     1355.75     52.20 o 
  -7   1   1      948.11      985.54     46.57 o 
  -6   1   1      173.34      147.26     14.58 o 
  -5   1   1      278.78      233.34     14.47 o 
  -4   1   1     5743.92     5795.68    270.93 o 
  -3   1   1     1619.83     1583.41     64.38 o 
  -2   1   1       17.10       19.81      1.70 o 
  -1   1   1     4036.12     3490.98    162.55 o 
   0   1   1     2430.64     2071.70    115.31 o 
   1   1   1     1880.00     1794.07    100.27 o 
   2   1   1     8231.41     7781.24    364.87 o 
   3   1   1     6490.96     6251.92    293.18 o 
   4   1   1      716.44      754.37     30.17 o 
   5   1   1       83.51       60.94      3.30 o 
   6   1   1     1263.79     1342.30     63.14 o 
   7   1   1     1813.22     1842.54     70.86 o 
   8   1   1       47.92       31.34      1.72 o 
   9   1   1        5.96        8.02      1.55 o 
  10   1   1      191.17      180.06      7.68 o 
  11   1   1      260.43      247.23      6.33 o 
  12   1   1       66.64       65.07      2.28 o 
  13   1   1        0.10        0.16      1.23 o 
  14   1   1       37.17       36.43      1.96 o 
  15   1   1      129.62      133.20      9.22 o 
  16   1   1       12.35       11.19      1.31 o 
 -16   2   1        0.06        0.38      1.12 o 
 -15   2   1       29.84       23.76      2.01 o 
 -14   2   1        3.05        3.89      1.14 o 
 -13   2   1       94.57       77.72      3.20 o 
 -12   2   1        5.99        3.88      1.41 o 
 -11   2   1       63.63       55.08      2.69 o 
 -10   2   1       25.22       27.63      1.41 o 
  -9   2   1        4.76        3.52      1.65 o 
  -8   2   1       52.69       58.38      3.78 o 
  -7   2   1       18.23       19.37      2.35 o 
  -6   2   1     1365.93     1564.79     95.32 o 
  -5   2   1     2892.30     3320.73    201.29 o 
  -4   2   1       24.59       20.16      1.71 o 
  -3   2   1      289.37      308.32     14.67 o 
  -2   2   1      258.44      221.95     10.50 o 
  -1   2   1     1265.71     1171.01     54.88 o 
   0   2   1     1541.91     1462.06     68.77 o 
   1   2   1       29.10       23.62      1.54 o 
   2   2   1        7.78        5.33      0.70 o 
   3   2   1      594.26      587.07     35.81 o 
   4   2   1       95.27       87.14      5.97 o 
   5   2   1       44.64       48.66      2.91 o 
   6   2   1     1197.30     1297.01     61.16 o 
   7   2   1       19.27       21.23      2.43 o 
   8   2   1       32.28       26.36      2.81 o 
   9   2   1       10.47       13.28      2.16 o 
  10   2   1        1.43        3.50      1.02 o 
  11   2   1       33.45       28.96      1.88 o 
  12   2   1       14.95       11.58      1.94 o 
  13   2   1        2.25        0.54      1.31 o 
  14   2   1       98.11      102.61      7.61 o 
  15   2   1        0.12        0.67      1.04 o 
  16   2   1        3.91        3.09      1.28 o 
 -15   3   1       24.47       26.17      1.67 o 
 -14   3   1       85.35       79.78      2.87 o 
 -13   3   1        0.07        0.80      1.06 o 
 -12   3   1       42.54       56.49      2.51 o 
 -11   3   1       48.66       36.99      2.02 o 
 -10   3   1        6.72        3.43      1.00 o 
  -9   3   1        0.07        2.83      0.50 o 
  -8   3   1      155.96      177.54      5.37 o 
  -7   3   1       17.69       14.17      2.21 o 
  -6   3   1      404.77      450.44     40.93 o 
  -5   3   1       12.89       10.37      3.77 o 
  -4   3   1     2748.49     2688.83    163.84 o 
  -3   3   1       18.29       13.43      2.18 o 
  -2   3   1      153.85      145.44      7.54 o 
  -1   3   1      132.04      122.56      6.19 o 
   0   3   1       19.40        8.97      1.29 o 
   1   3   1       44.56       35.84      2.74 o 
   2   3   1      154.14      143.39     14.12 o 
   3   3   1     2225.90     2192.65    188.79 o 
   4   3   1      421.30      446.99     25.82 o 
   5   3   1      223.43      197.65     12.21 o 
   6   3   1      167.31      163.25     14.86 o 
   7   3   1      138.64      131.05      9.63 o 
   8   3   1        0.45        0.58      0.95 o 
   9   3   1      101.22       95.25      2.85 o 
  10   3   1       73.70       65.94      2.45 o 
  11   3   1      197.48      196.37      6.77 o 
  12   3   1       99.55       90.25      3.43 o 
  13   3   1        0.04       -0.01      1.05 o 
  14   3   1        0.70        0.14      0.87 o 
  15   3   1        3.48        4.00      1.56 o 
 -14   4   1       14.35       11.97      2.83 o 
 -13   4   1        2.35        2.27      0.94 o 
 -12   4   1       18.88       13.13      1.06 o 
 -11   4   1        7.07        6.79      1.04 o 
 -10   4   1       20.26       16.57      1.03 o 
  -9   4   1       13.16       17.68      1.01 o 
  -8   4   1       14.19       14.39      1.22 o 
  -7   4   1        0.04       -0.35      0.95 o 
  -6   4   1      772.61      702.39     17.49 o 
  -5   4   1        2.06        7.42      1.69 o 
  -4   4   1       90.20      104.39      9.02 o 
  -3   4   1      251.20      233.36     18.88 o 
   1   4   1       27.54       25.89      4.05 o 
   2   4   1      487.72      545.53     41.45 o 
   3   4   1        1.99        5.07      3.08 o 
   4   4   1      111.72      107.24      6.07 o 
   5   4   1      107.73      108.85      3.50 o 
   6   4   1       37.63       38.29      1.63 o 
   7   4   1       37.13       45.91      2.34 o 
   8   4   1       27.04       22.32      1.48 o 
   9   4   1       22.50       17.11      1.17 o 
  10   4   1        0.20       -1.06      1.06 o 
  11   4   1       46.24       43.29      2.23 o 
  12   4   1        0.55       -0.02      1.00 o 
  13   4   1       20.40       19.88      1.31 o 
 -12   5   1       16.63       15.25      2.19 o 
 -11   5   1        8.24       10.44      1.10 o 
 -10   5   1       13.22       11.00      1.22 o 
  -9   5   1       18.06       13.57      0.89 o 
  -8   5   1       75.46       71.40      2.81 o 
  -7   5   1        1.79       -0.17      1.06 o 
  -6   5   1       56.40       54.62      2.40 o 
  -5   5   1        3.49        6.31      1.25 o 
  -4   5   1      202.86      216.13      8.20 o 
  -3   5   1        0.64       -0.22      1.75 o 
  -2   5   1        2.97        4.59      1.94 o 
  -1   5   1      177.97      165.79      9.06 o 
   0   5   1      154.48      159.93      8.31 o 
   1   5   1       67.84       69.35      4.05 o 
   2   5   1        0.63        2.40      1.59 o 
   3   5   1      163.85      168.61      6.32 o 
   4   5   1      349.87      367.19     11.68 o 
   5   5   1        4.73        1.34      1.08 o 
   6   5   1        0.39        0.52      1.01 o 
   7   5   1        4.73        3.89      1.01 o 
   8   5   1        0.24       -0.58      0.90 o 
   9   5   1        8.52       11.59      1.16 o 
  10   5   1        5.75        4.42      0.55 o 
  11   5   1       47.86       50.19      2.59 o 
  -9   6   1        4.27        2.00      1.25 o 
  -8   6   1        0.88        2.01      1.21 o 
  -7   6   1        0.40        0.49      0.32 o 
  -6   6   1        2.73        4.22      0.63 o 
  -5   6   1        1.40       -0.99      2.48 o 
  -4   6   1        6.20        4.05      1.77 o 
   2   6   1       37.75       37.35      3.90 o 
   3   6   1        0.69        1.18      1.48 o 
   4   6   1       10.12       12.17      1.51 o 
   5   6   1        1.48        1.23      1.25 o 
   6   6   1       11.55        8.20      1.19 o 
   7   6   1        6.06        5.19      0.51 o 
   8   6   1        2.69        1.37      0.71 o 
 -17   0   2       10.94        7.40      1.75 o 
 -16   0   2       18.16       19.50      2.37 o 
 -15   0   2        0.46        2.11      2.24 o 
 -14   0   2        1.14       -0.26      2.48 o 
 -13   0   2      403.30      416.98     16.64 o 
 -12   0   2     1595.84     1627.29     56.80 o 
 -11   0   2      928.67      878.89     31.28 o 
 -10   0   2     1495.61     1606.07     84.85 o 
  -9   0   2       14.55       11.48      1.51 o 
  -8   0   2     3536.13     3684.79    315.89 o 
  -7   0   2       35.91       44.50      4.87 o 
  -6   0   2        2.62        3.93      0.94 o 
  -5   0   2     2702.02     2883.08    246.96 o 
  -4   0   2     4406.71     4537.80    253.41 o 
  -3   0   2    18881.69    20083.63    915.41 o 
  -2   0   2      280.41      259.26     12.04 o 
   0   0   2     1683.47     1601.11    118.26 o 
   1   0   2      596.94      655.56     48.51 o 
   2   0   2     1947.25     1911.22    106.71 o 
   3   0   2     1143.04     1139.39     84.27 o 
   4   0   2     1403.59     1338.87     75.09 o 
   5   0   2      610.98      690.25     38.61 o 
   6   0   2      229.26      225.85     13.01 o 
   7   0   2       46.56       25.09      1.94 o 
   8   0   2       19.43       10.21      1.74 o 
   9   0   2       49.70       55.25      3.92 o 
  10   0   2       20.92       21.86      2.01 o 
  11   0   2        2.06        4.64      1.77 o 
  12   0   2      118.81      131.64      5.32 o 
  13   0   2      237.05      252.76      9.38 o 
  14   0   2      265.22      273.93     11.04 o 
  15   0   2      194.66      218.67     13.42 o 
  16   0   2       80.04       73.25      4.04 o 
 -16   1   2       12.13        8.68      1.71 o 
 -15   1   2        0.54       -0.12      1.39 o 
 -14   1   2       15.83       10.53      1.44 o 
 -13   1   2        9.98       10.12      1.33 o 
 -12   1   2       18.69       18.47      2.14 o 
 -11   1   2        3.60        5.00      0.89 o 
 -10   1   2      307.95      323.14     15.18 o 
  -9   1   2      252.53      262.96     12.37 o 
  -8   1   2      119.16      133.63      5.61 o 
  -7   1   2      248.28      299.43     18.66 o 
  -6   1   2       95.63      102.50      6.91 o 
  -5   1   2        1.62        1.03      0.79 o 
  -4   1   2     1600.71     1608.31     65.63 o 
  -3   1   2     3417.37     3343.29    156.21 o 
  -2   1   2    14274.82    12768.41    874.75 o 
  -1   1   2      639.22      547.27     24.54 o 
   0   1   2      618.53      596.25     26.68 o 
   1   1   2      346.01      405.37     15.80 o 
   2   1   2     6318.80     6375.74    225.81 o 
   3   1   2      225.67      222.60      8.97 o 
   4   1   2        8.75        5.38      0.65 o 
   5   1   2      179.83      189.30     11.37 o 
   6   1   2     1110.23     1242.20     58.47 o 
   7   1   2        4.96        5.19      0.88 o 
   8   1   2        8.25       12.88      1.22 o 
   9   1   2       17.15       18.15      1.43 o 
  10   1   2       13.24       12.84      1.07 o 
  11   1   2       46.70       41.53      1.55 o 
  12   1   2      176.56      191.72      5.30 o 
  13   1   2       87.65       94.65      3.22 o 
  14   1   2      101.84       97.99      4.32 o 
  15   1   2        4.71        4.29      1.01 o 
  16   1   2        0.33       -0.17      1.10 o 
 -16   2   2        0.34        2.06      1.14 o 
 -15   2   2       69.78       68.92      3.24 o 
 -14   2   2        4.48        5.35      1.48 o 
 -13   2   2        8.13        8.86      1.42 o 
 -12   2   2        0.31       -0.43      1.37 o 
 -11   2   2      323.93      287.87      8.81 o 
 -10   2   2       85.10       77.77      2.36 o 
  -9   2   2       80.01       66.73      3.73 o 
  -8   2   2       79.83       58.29      4.61 o 
  -7   2   2      509.44      607.54     37.52 o 
  -6   2   2        2.42        2.19      1.39 o 
  -5   2   2     2239.16     2401.78    112.24 o 
  -4   2   2     4392.15     4695.15    219.60 o 
  -3   2   2      228.15      218.29     10.63 o 
  -2   2   2     1365.54     1288.52     57.64 o 
  -1   2   2     3686.92     3494.04    137.63 o 
   0   2   2        5.52        8.61      1.20 o 
   1   2   2     1827.22     1662.53     77.53 o 
   2   2   2      906.06      799.24     35.43 o 
   3   2   2     1241.38     1147.83     51.14 o 
   4   2   2      370.03      432.28     24.65 o 
   5   2   2        9.98        9.04      1.56 o 
   6   2   2      287.19      294.96     17.27 o 
   7   2   2      251.15      216.25     13.10 o 
   8   2   2        3.80        5.83      2.03 o 
   9   2   2       32.83       31.67      3.08 o 
  10   2   2       74.43       71.54      2.51 o 
  11   2   2       48.64       55.23      2.73 o 
  12   2   2       31.69       24.38      2.17 o 
  13   2   2        3.31        6.78      1.69 o 
  14   2   2       89.96       90.62      3.25 o 
  15   2   2       36.86       41.62      3.19 o 
 -15   3   2        5.66        5.40      0.98 o 
 -14   3   2        5.88        5.67      1.07 o 
 -13   3   2      118.60       99.14      3.52 o 
 -12   3   2        0.07        1.51      1.27 o 
 -11   3   2       62.11       48.50      2.13 o 
 -10   3   2       29.61       22.76      1.55 o 
  -9   3   2        6.76        4.69      0.55 o 
  -8   3   2       13.45       10.92      1.22 o 
  -7   3   2        1.94        1.24      2.72 o 
  -6   3   2        3.17        2.88      2.14 o 
  -5   3   2      103.05       88.53      6.59 o 
  -4   3   2      180.39      186.74     12.32 o 
  -3   3   2        1.90        1.35      1.02 o 
  -2   3   2      246.25      266.97     20.11 o 
  -1   3   2       28.62       31.56      2.42 o 
   0   3   2       17.39       12.05      1.29 o 
   1   3   2      131.05      141.74      6.96 o 
   2   3   2      500.05      472.67     29.21 o 
   3   3   2        0.97        0.65      1.51 o 
   4   3   2       16.93       12.96      2.45 o 
   5   3   2        3.78        6.59      1.85 o 
   6   3   2      135.69      146.92     12.10 o 
   7   3   2      209.45      201.88     10.01 o 
   8   3   2       14.33       10.35      1.17 o 
   9   3   2       31.47       29.53      1.61 o 
  10   3   2       98.43       86.99      3.07 o 
  11   3   2        9.42        5.72      0.66 o 
  12   3   2       16.51        9.57      1.36 o 
  13   3   2       12.49       10.00      1.31 o 
  14   3   2       45.34       49.40      2.59 o 
 -14   4   2        3.98        3.00      2.41 o 
 -13   4   2        0.17        1.49      1.13 o 
 -12   4   2       38.90       42.67      1.82 o 
 -11   4   2        8.32        8.76      1.10 o 
 -10   4   2        5.75        1.65      0.78 o 
  -9   4   2        2.01        5.96      0.79 o 
  -8   4   2       10.00       14.13      1.35 o 
  -7   4   2      755.65      743.67     21.46 o 
  -6   4   2      506.71      484.59     13.91 o 
  -5   4   2      203.35      243.83      8.04 o 
  -4   4   2      118.13      129.76     11.34 o 
  -3   4   2      215.22      190.95     15.50 o 
   1   4   2       92.98       93.52      6.60 o 
   2   4   2      163.51      172.98     11.10 o 
   3   4   2       16.97       22.16      2.31 o 
   4   4   2      123.61      126.93      8.26 o 
   5   4   2        6.11        3.24      1.15 o 
   6   4   2       84.70       75.84      3.31 o 
   7   4   2       13.24       14.56      1.28 o 
   8   4   2        2.85        0.46      1.05 o 
   9   4   2       11.89       15.84      1.24 o 
  10   4   2        4.89        6.63      0.65 o 
  11   4   2      117.55      140.93      4.86 o 
  12   4   2        0.53        1.91      0.99 o 
  13   4   2       18.14       12.64      1.11 o 
 -12   5   2        0.89        1.27      1.02 o 
 -11   5   2       21.51       23.79      1.65 o 
 -10   5   2        0.19       -0.54      0.95 o 
  -9   5   2        7.13        4.34      1.27 o 
  -8   5   2        5.51        5.96      1.00 o 
  -7   5   2        5.20        4.12      0.97 o 
  -6   5   2      197.10      215.22      6.61 o 
  -5   5   2       42.60       44.20      3.14 o 
  -4   5   2       28.86       28.32      2.20 o 
  -3   5   2      186.77      191.88      9.29 o 
  -2   5   2        1.29       -0.26      2.14 o 
  -1   5   2       22.74       22.98      3.02 o 
   0   5   2      162.12      141.96      6.24 o 
   1   5   2        0.30        2.42      2.04 o 
   2   5   2      100.33      101.76      5.87 o 
   3   5   2        0.02        1.53      1.60 o 
   4   5   2      282.91      281.82      9.24 o 
   5   5   2       39.00       39.02      1.89 o 
   6   5   2       24.65       22.64      1.39 o 
   7   5   2       35.00       34.81      1.96 o 
   8   5   2       17.49       19.79      1.24 o 
   9   5   2        1.82        1.53      0.38 o 
  10   5   2       45.49       50.99      3.01 o 
  11   5   2        0.04       -0.18      0.78 o 
  -9   6   2        0.26       -0.12      1.24 o 
  -8   6   2        0.03        0.92      1.48 o 
  -7   6   2        1.46        1.35      1.24 o 
  -6   6   2        0.87        0.23      1.39 o 
  -5   6   2        4.33        4.24      1.54 o 
  -4   6   2       62.39       76.65      9.36 o 
  -3   6   2       41.28       43.56      4.33 o 
   0   6   2       25.35       37.59      3.94 o 
   1   6   2        6.80        6.82      1.56 o 
   2   6   2       20.60       25.91      2.13 o 
   3   6   2       14.20       16.64      1.44 o 
   4   6   2        0.26       -0.13      1.04 o 
   5   6   2        0.72        1.27      1.08 o 
   6   6   2        0.28       -0.93      1.05 o 
   7   6   2       11.62       12.59      1.83 o 
   8   6   2        1.79        2.39      0.38 o 
 -16   1   3       20.33       18.14      2.17 o 
 -15   1   3       10.06       14.04      2.75 o 
 -14   1   3        3.55        2.46      1.10 o 
 -13   1   3        3.51        1.83      1.20 o 
 -12   1   3        0.50       -0.36      1.47 o 
 -11   1   3       51.32       53.11      2.13 o 
 -10   1   3       97.45       75.98      4.14 o 
  -9   1   3      333.22      331.77     15.28 o 
  -8   1   3      319.81      303.62     13.77 o 
  -7   1   3      720.58      769.69     47.08 o 
  -6   1   3     1882.49     2194.61    103.01 o 
  -5   1   3     1573.56     1548.90     62.73 o 
  -4   1   3      122.73      116.07      4.92 o 
  -3   1   3     7031.06     6626.50    309.05 o 
  -2   1   3     6921.89     6331.43    332.37 o 
  -1   1   3     5451.75     5237.33    203.52 o 
   0   1   3     1058.69     1013.64     39.61 o 
   1   1   3        4.21        7.71      0.45 o 
   2   1   3     2041.53     2242.73     87.34 o 
   3   1   3      272.81      227.07      9.13 o 
   4   1   3      299.09      241.68     11.17 o 
   5   1   3      206.72      236.91      9.60 o 
   6   1   3        3.33        6.08      1.12 o 
   7   1   3       18.50       14.71      1.12 o 
   8   1   3       74.39       85.34      4.16 o 
   9   1   3      144.11      143.66      5.88 o 
  10   1   3      185.78      193.84      5.36 o 
  11   1   3      435.11      457.52     10.60 o 
  12   1   3      178.83      176.97      5.03 o 
  13   1   3        4.41        2.77      1.18 o 
  14   1   3       17.71       16.31      1.22 o 
  15   1   3        2.02        1.03      1.13 o 
  16   1   3        0.61        2.40      1.31 o 
 -16   2   3       23.91       18.17      1.46 o 
 -15   2   3        6.68        7.60      1.34 o 
 -14   2   3        9.49        3.84      1.23 o 
 -13   2   3       17.19       17.07      1.56 o 
 -12   2   3       62.21       55.17      3.02 o 
 -11   2   3        2.36        0.38      1.27 o 
 -10   2   3       15.52       16.60      1.41 o 
  -9   2   3        0.12        6.19      4.74 o 
  -8   2   3        0.36        0.45      1.88 o 
  -7   2   3      551.24      605.21     37.41 o 
  -6   2   3       58.90       55.76      5.44 o 
  -5   2   3      414.44      480.00     22.49 o 
  -4   2   3      386.93      451.33     21.33 o 
  -3   2   3        7.71        7.34      1.08 o 
  -2   2   3     1235.27     1230.79     48.71 o 
  -1   2   3     1201.77     1267.25     50.03 o 
   0   2   3       62.90       70.48      3.59 o 
   1   2   3       70.75       71.45      3.56 o 
   2   2   3        0.59        0.36      0.63 o 
   3   2   3      513.12      553.81     24.62 o 
   4   2   3       17.26       19.70      2.41 o 
   5   2   3      444.21      475.58     27.20 o 
   6   2   3      828.13      807.25     45.76 o 
   7   2   3        8.32       10.65      2.00 o 
   8   2   3      120.94      121.88      6.57 o 
   9   2   3       28.03       31.15      1.34 o 
  10   2   3       69.70       73.17      2.41 o 
  11   2   3       50.38       55.46      3.01 o 
  12   2   3       72.63       69.82      6.10 o 
  13   2   3       12.70       13.17      2.70 o 
  14   2   3       15.25       14.50      1.19 o 
  15   2   3        0.63        0.16      1.10 o 
 -15   3   3       44.08       42.99      3.43 o 
 -14   3   3       14.80       13.65      1.31 o 
 -13   3   3        0.20       -0.84      1.12 o 
 -12   3   3        0.92        0.57      1.24 o 
 -11   3   3       34.88       37.90      1.88 o 
 -10   3   3        8.80        7.27      1.24 o 
  -9   3   3      137.30      164.90      4.13 o 
  -8   3   3       37.90       45.73      1.83 o 
  -7   3   3      627.00      641.24     31.01 o 
  -6   3   3       18.83       23.84      3.20 o 
  -5   3   3      910.21      902.22     42.92 o 
  -4   3   3      160.60      144.65      8.74 o 
  -3   3   3      375.14      454.65     25.89 o 
  -2   3   3      858.37      902.18     67.43 o 
  -1   3   3      666.81      670.85     37.75 o 
   0   3   3     1518.98     1682.92     75.24 o 
   1   3   3       81.61       71.43      3.75 o 
   2   3   3        1.13        0.02      1.45 o 
   3   3   3       43.53       33.59      3.03 o 
   4   3   3       18.26       15.40      2.23 o 
   5   3   3       19.31       27.79      5.92 o 
   6   3   3        9.04        7.42      1.78 o 
   7   3   3      233.70      254.93     10.16 o 
   8   3   3      208.10      242.24      7.01 o 
   9   3   3       25.42       22.41      1.43 o 
  10   3   3      102.18       89.95      3.16 o 
  11   3   3       76.79       79.66      3.75 o 
  12   3   3        0.06       -0.57      1.11 o 
  13   3   3        0.17       -0.36      1.05 o 
  14   3   3       51.04       47.49      8.07 o 
 -14   4   3        0.26        0.95      1.52 o 
 -13   4   3        6.13        2.76      1.13 o 
 -12   4   3       11.91       10.78      1.16 o 
 -11   4   3        1.79        1.70      1.14 o 
 -10   4   3       51.18       50.26      2.49 o 
  -9   4   3        0.14       -0.37      0.43 o 
  -8   4   3       72.33       69.82      2.66 o 
  -7   4   3       45.64       49.05      2.20 o 
  -6   4   3      335.56      366.42     10.51 o 
  -5   4   3       23.26       21.95      1.73 o 
  -4   4   3       12.31       11.11      2.69 o 
  -3   4   3        0.21        1.59      2.26 o 
  -2   4   3       14.34       17.33      2.69 o 
  -1   4   3       36.16       29.30      3.20 o 
   0   4   3       41.53       42.91      6.22 o 
   1   4   3       12.65       14.29      4.60 o 
   2   4   3       18.63       20.85      5.09 o 
   3   4   3        7.04        6.26      2.59 o 
   4   4   3      234.34      226.69      6.67 o 
   5   4   3      276.98      266.36      7.76 o 
   6   4   3      259.55      273.77      7.90 o 
   7   4   3       90.17       91.84      3.48 o 
   8   4   3        0.66        3.14      1.09 o 
   9   4   3        5.50        4.57      1.07 o 
  10   4   3       84.10       89.95      4.03 o 
  11   4   3        1.59        1.16      0.36 o 
  12   4   3        2.53       -0.07      0.92 o 
  13   4   3        7.47        4.68      0.90 o 
 -12   5   3        0.32        0.27      1.16 o 
 -11   5   3       15.71       16.26      1.23 o 
 -10   5   3        2.64        2.04      0.94 o 
  -9   5   3       23.18       26.44      2.07 o 
  -8   5   3      190.37      196.35     10.56 o 
  -7   5   3       38.92       40.78      1.69 o 
  -6   5   3       18.12       14.25      1.26 o 
  -5   5   3        8.79        8.58      1.50 o 
  -4   5   3       97.86       99.26      4.38 o 
  -3   5   3        1.78        0.40      1.41 o 
  -2   5   3      149.43      146.91      6.72 o 
  -1   5   3       26.99       31.78      2.39 o 
   0   5   3        2.71        4.11      1.79 o 
   1   5   3       43.98       47.98      2.83 o 
   2   5   3      214.32      208.28      9.01 o 
   3   5   3      100.70      104.18      4.19 o 
   4   5   3       29.34       32.46      1.96 o 
   5   5   3       28.93       31.52      1.93 o 
   6   5   3        9.27       11.21      1.18 o 
   7   5   3       43.59       48.93      2.00 o 
   8   5   3      167.40      193.59      6.50 o 
   9   5   3        0.54        2.37      0.83 o 
  10   5   3        5.58        2.31      0.50 o 
  11   5   3       20.06       14.34      1.08 o 
  -9   6   3        6.49        4.90      1.31 o 
  -8   6   3        4.48        3.89      1.17 o 
  -7   6   3        1.00        0.91      1.17 o 
  -6   6   3        0.16       -0.05      1.20 o 
  -5   6   3       14.82       12.80      1.62 o 
  -4   6   3       33.95       38.48      2.48 o 
  -3   6   3      100.97      116.74      6.75 o 
  -2   6   3       97.20      112.23      6.23 o 
  -1   6   3        3.34        4.96      2.60 o 
   0   6   3       43.95       43.21      2.81 o 
   1   6   3       14.38       19.52      4.46 o 
   2   6   3       26.34       29.33      2.17 o 
   3   6   3        6.33        6.00      1.23 o 
   4   6   3        0.25        1.30      1.03 o 
   5   6   3       13.03       11.33      1.20 o 
   6   6   3        2.83        2.60      1.08 o 
   7   6   3       38.21       38.05      1.62 o 
   8   6   3        3.77        2.14      0.46 o 
 -17   0   4        0.14        0.19      1.69 o 
 -16   0   4        7.35        5.49      1.67 o 
 -15   0   4       38.17       36.35      2.67 o 
 -14   0   4       31.87       33.87      4.01 o 
 -13   0   4       32.77       26.06      3.58 o 
 -12   0   4       61.90       64.15      3.56 o 
 -11   0   4      713.68      714.66     29.54 o 
 -10   0   4       14.99        9.98      1.61 o 
  -9   0   4      582.91      590.85     31.30 o 
  -8   0   4      674.80      674.49     35.91 o 
  -7   0   4        7.61        6.75      1.91 o 
  -6   0   4      170.84      206.27     11.91 o 
  -5   0   4      914.05      858.04     39.83 o 
  -4   0   4     2645.27     2752.91    126.65 o 
  -3   0   4     4986.73     5165.84    236.99 o 
  -2   0   4     3110.00     3382.30    188.44 o 
  -1   0   4       20.47       22.20      1.82 o 
   0   0   4     5788.82     5445.44    304.85 o 
   1   0   4    13383.45    12569.14    703.10 o 
   2   0   4     1541.05     1582.01     88.49 o 
   3   0   4     2611.60     2696.06    150.90 o 
   4   0   4      571.58      546.52     30.76 o 
   5   0   4      255.67      292.46     16.66 o 
   6   0   4      381.66      422.76     24.08 o 
   7   0   4     1891.11     1876.70    105.21 o 
   8   0   4      720.29      702.43     37.41 o 
   9   0   4       97.01       86.76      5.75 o 
  10   0   4      450.87      434.59     13.51 o 
  11   0   4     1049.48     1111.48     35.95 o 
  12   0   4      835.71      927.50     29.97 o 
  13   0   4      741.34      793.44     29.08 o 
  14   0   4        0.34        1.04      1.13 o 
  15   0   4       24.78       21.66      2.22 o 
 -16   1   4        3.69        2.72      1.37 o 
 -15   1   4        0.74        1.10      1.29 o 
 -14   1   4       49.84       49.87      2.24 o 
 -13   1   4        8.96        8.81      1.21 o 
 -12   1   4      114.91      108.16      4.11 o 
 -11   1   4       96.10       94.49      3.11 o 
 -10   1   4       12.15       14.70      2.66 o 
  -9   1   4       50.72       48.42      4.22 o 
  -8   1   4      196.92      198.30     14.81 o 
  -7   1   4      178.98      185.95     22.51 o 
  -6   1   4     1949.72     2234.15    104.83 o 
  -5   1   4      374.74      385.77     15.96 o 
  -4   1   4     1722.83     1761.27     82.56 o 
  -3   1   4      980.50      985.36     35.04 o 
  -2   1   4      125.66      110.49      4.43 o 
  -1   1   4       58.08       70.51      2.97 o 
   0   1   4     4857.04     5129.54    200.03 o 
   1   1   4     2950.23     3064.37    119.60 o 
   2   1   4     2442.19     2475.93    110.40 o 
   3   1   4      390.63      369.64     16.93 o 
   4   1   4      409.03      397.08     15.77 o 
   5   1   4      157.23      183.27      7.60 o 
   6   1   4        7.15        7.60      0.93 o 
   7   1   4      596.46      667.40     28.68 o 
   8   1   4        6.40        5.37      1.04 o 
   9   1   4       33.44       33.64      2.43 o 
  10   1   4       56.45       63.89      2.24 o 
  11   1   4       47.48       43.54      1.76 o 
  12   1   4       98.72      110.26      3.09 o 
  13   1   4        7.50        6.28      1.22 o 
  14   1   4      113.77      121.05      3.83 o 
  15   1   4      112.29      103.51      4.15 o 
 -16   2   4       29.50       37.11      2.02 o 
 -15   2   4        5.35        7.49      1.33 o 
 -14   2   4        0.23        0.36      1.21 o 
 -13   2   4        2.53        2.99      1.39 o 
 -12   2   4       78.22       82.98      3.06 o 
 -11   2   4      283.23      262.57      7.18 o 
 -10   2   4       10.60        6.33      1.30 o 
  -9   2   4       14.74       14.50      2.76 o 
  -8   2   4       23.98       16.79      2.57 o 
  -7   2   4      975.49      962.74     58.99 o 
  -6   2   4      257.10      278.64     14.78 o 
  -5   2   4      444.10      405.32     19.14 o 
  -4   2   4      655.81      668.24     31.76 o 
  -3   2   4       71.87       65.53      7.78 o 
  -2   2   4      269.13      252.06     11.26 o 
  -1   2   4      293.95      301.83     13.49 o 
   0   2   4      406.03      372.41     16.90 o 
   1   2   4      949.83     1029.68     46.14 o 
   2   2   4       24.09       13.36      1.06 o 
   3   2   4      248.07      216.92     10.08 o 
   4   2   4      736.37      719.19     40.77 o 
   5   2   4        3.41        6.92      3.61 o 
   6   2   4        2.29        2.12      1.45 o 
   7   2   4      119.54       97.92      8.41 o 
   8   2   4      567.75      543.47     24.61 o 
   9   2   4      463.15      480.38     11.63 o 
  10   2   4      228.34      226.17      6.30 o 
  11   2   4       10.96        7.40      1.64 o 
  12   2   4        0.01       -1.39      1.39 o 
  13   2   4      112.19       92.30      5.91 o 
  14   2   4      209.21      222.47      9.43 o 
  15   2   4       42.06       43.19      2.46 o 
 -15   3   4        1.33        1.23      1.31 o 
 -14   3   4        0.97        3.89      1.74 o 
 -13   3   4        3.54        1.99      1.17 o 
 -12   3   4        0.36        0.88      1.25 o 
 -11   3   4        1.73        0.82      1.27 o 
 -10   3   4      268.91      258.26      8.06 o 
  -9   3   4      117.67      105.46      3.25 o 
  -8   3   4       27.55       28.57      1.31 o 
  -7   3   4        6.60        7.36      1.93 o 
  -6   3   4      305.58      307.95     27.54 o 
  -5   3   4       55.19       59.49      5.11 o 
  -4   3   4       62.48       57.21      3.75 o 
  -3   3   4      129.00      148.55      9.29 o 
  -2   3   4       65.93       56.72      5.24 o 
  -1   3   4      443.10      449.61     25.25 o 
   0   3   4       74.78       58.38      3.12 o 
   1   3   4       44.08       34.88      2.30 o 
   2   3   4       10.93        1.77      1.06 o 
   3   3   4      156.47      165.04     19.79 o 
   4   3   4        8.78       12.84      2.05 o 
   5   3   4      187.47      181.15     11.27 o 
   6   3   4      314.63      299.63     23.04 o 
   7   3   4       44.82       48.71      2.34 o 
   8   3   4      195.70      205.90      6.12 o 
   9   3   4       24.85       26.64      1.53 o 
  10   3   4       21.16       18.04      1.13 o 
  11   3   4       32.78       25.29      2.04 o 
  12   3   4        4.07        3.12      1.09 o 
  13   3   4        6.33        3.68      1.16 o 
  14   3   4        2.75        1.20      1.01 o 
 -14   4   4        9.85        7.81      1.27 o 
 -13   4   4        0.03        1.14      1.30 o 
 -12   4   4       73.09       84.38      3.17 o 
 -11   4   4        7.78        7.03      1.17 o 
 -10   4   4       17.57       10.55      1.32 o 
  -9   4   4      154.68      139.24      4.39 o 
  -8   4   4      229.31      236.45      6.92 o 
  -7   4   4        1.80        2.05      0.64 o 
  -6   4   4      216.56      260.11      7.31 o 
  -5   4   4        0.51        0.28      1.31 o 
  -4   4   4       54.72       40.82      3.96 o 
  -3   4   4        4.60        3.30      1.52 o 
  -2   4   4       35.79       39.61      2.55 o 
  -1   4   4      155.65      154.17      8.52 o 
   0   4   4       17.38       11.65      1.72 o 
   1   4   4      117.25      113.53      7.75 o 
   2   4   4      250.85      239.19     16.56 o 
   3   4   4       68.94       71.85      3.46 o 
   4   4   4        2.11        2.09      1.18 o 
   5   4   4      118.57      103.91      4.04 o 
   6   4   4      454.68      436.78     13.08 o 
   7   4   4       92.12       91.14      3.47 o 
   8   4   4       73.28       83.87      3.21 o 
   9   4   4        8.51        8.39      1.14 o 
  10   4   4      142.52      144.20      4.58 o 
  11   4   4        1.20        1.24      0.55 o 
  12   4   4        3.71        7.98      1.09 o 
  13   4   4        1.82        2.98      1.08 o 
 -12   5   4        1.51        0.03      1.12 o 
 -11   5   4        3.70        3.55      0.88 o 
 -10   5   4        1.50        0.42      0.90 o 
  -9   5   4       18.79       18.53      1.31 o 
  -8   5   4       72.03       68.39      2.85 o 
  -7   5   4       16.75       23.60      1.73 o 
  -6   5   4       64.33       63.12      3.18 o 
  -5   5   4      145.58      162.57      5.82 o 
  -4   5   4      138.70      153.30      5.37 o 
  -3   5   4       28.03       30.21      1.90 o 
  -2   5   4        0.23       -0.58      1.59 o 
  -1   5   4        6.76       11.31      1.81 o 
   0   5   4      167.91      165.76      8.91 o 
   1   5   4        2.58        1.49      1.45 o 
   2   5   4       20.48       19.16      1.64 o 
   3   5   4        0.02       -0.69      1.34 o 
   4   5   4        2.38        2.91      1.28 o 
   5   5   4        4.35        4.66      1.21 o 
   6   5   4        0.85        0.87      0.99 o 
   7   5   4        1.34        1.11      0.86 o 
   8   5   4        1.10        1.46      0.87 o 
   9   5   4       98.00      109.10      6.48 o 
  10   5   4        1.47        1.79      0.90 o 
  11   5   4        2.25        1.76      0.91 o 
  -9   6   4        6.60        6.76      1.37 o 
  -8   6   4       27.50       30.05      1.84 o 
  -7   6   4        0.60       -0.42      1.06 o 
  -6   6   4        1.84        1.24      1.16 o 
  -5   6   4        5.73        5.85      1.33 o 
  -4   6   4       36.76       40.69      2.46 o 
  -3   6   4        0.41        0.42      1.76 o 
  -2   6   4      126.97      133.82      5.76 o 
  -1   6   4        0.15        0.24      1.37 o 
   0   6   4        7.31        3.40      1.70 o 
   1   6   4       12.70       13.87      1.67 o 
   2   6   4       17.47       13.85      1.77 o 
   3   6   4        8.57        6.88      1.22 o 
   4   6   4        0.46        0.72      1.01 o 
   5   6   4       15.36       16.09      1.46 o 
   6   6   4        0.15        0.03      1.02 o 
   7   6   4        1.87        2.91      0.36 o 
   8   6   4        4.18        2.56      0.34 o 
 -16   1   5       10.78       12.89      1.49 o 
 -15   1   5       14.63       16.30      1.75 o 
 -14   1   5       14.00       11.68      3.00 o 
 -13   1   5       11.29        9.28      1.21 o 
 -12   1   5      388.63      389.18     12.28 o 
 -11   1   5      117.17      111.05      3.44 o 
 -10   1   5        1.71        3.96      1.63 o 
  -9   1   5      426.44      459.93     28.74 o 
  -8   1   5     1791.78     1992.47    121.11 o 
  -7   1   5      212.43      180.02      8.81 o 
  -6   1   5      675.70      804.10     32.78 o 
  -5   1   5       70.58       66.91      2.95 o 
  -4   1   5     2392.49     2505.67    117.30 o 
  -3   1   5     3563.07     3722.64    131.95 o 
  -2   1   5       57.42       54.66      2.29 o 
  -1   1   5     1190.48     1185.20     46.48 o 
   0   1   5     7026.63     7581.72    295.94 o 
   1   1   5     6449.99     7088.98    315.82 o 
   2   1   5      105.27       87.91      4.14 o 
   3   1   5        3.87        3.28      0.72 o 
   4   1   5     1175.69     1284.28     57.50 o 
   5   1   5      504.44      583.32     26.35 o 
   6   1   5      535.27      492.52     18.43 o 
   7   1   5      305.45      277.76     12.38 o 
   8   1   5      366.53      387.88     14.95 o 
   9   1   5      276.92      294.26      8.67 o 
  10   1   5      608.84      604.22     16.98 o 
  11   1   5       91.24       85.36      2.86 o 
  12   1   5      112.83      119.28      3.53 o 
  13   1   5      288.67      299.79      8.78 o 
  14   1   5       72.44       75.82      2.85 o 
  15   1   5        8.75        6.65      1.24 o 
 -16   2   5        3.96        2.89      1.90 o 
 -15   2   5        4.44        7.15      1.60 o 
 -14   2   5        3.35        2.23      1.15 o 
 -13   2   5        0.81       -1.38      1.51 o 
 -12   2   5        1.04        1.75      1.41 o 
 -11   2   5       63.24       63.85      2.53 o 
 -10   2   5       29.00       32.17      2.16 o 
  -9   2   5       24.31       25.58      2.82 o 
  -8   2   5      138.31      155.63     15.68 o 
  -7   2   5      191.55      225.68     17.66 o 
  -6   2   5        9.01        4.76      1.11 o 
  -5   2   5     2220.83     2269.23    106.45 o 
  -4   2   5      290.32      276.35     17.09 o 
  -3   2   5      182.70      172.84     11.17 o 
  -2   2   5     1692.12     1955.33     87.35 o 
  -1   2   5      625.52      672.16     30.02 o 
   0   2   5       25.81       29.95      3.40 o 
   1   2   5      362.81      357.88     16.23 o 
   2   2   5      163.82      167.40      7.92 o 
   3   2   5      493.48      545.81     24.76 o 
   4   2   5       70.04       82.51      6.45 o 
   5   2   5       17.59       10.76      1.77 o 
   6   2   5      561.91      583.97     33.14 o 
   7   2   5      112.37      107.87      9.90 o 
   8   2   5      173.58      157.97      6.88 o 
   9   2   5      124.63      124.98      3.51 o 
  10   2   5       74.57       63.82      2.44 o 
  11   2   5        1.84        1.80      1.47 o 
  12   2   5       11.17        7.63      1.46 o 
  13   2   5        4.26        1.87      1.23 o 
  14   2   5        0.99        0.96      1.16 o 
  15   2   5        0.04        1.01      0.98 o 
 -15   3   5        0.15       -0.06      1.26 o 
 -14   3   5        0.01        0.35      1.36 o 
 -13   3   5       69.47       71.31      3.05 o 
 -12   3   5      178.56      176.90      5.38 o 
 -11   3   5       21.78       13.07      1.66 o 
 -10   3   5      152.47      141.65      6.16 o 
  -9   3   5       59.98       73.01      2.35 o 
  -8   3   5      534.17      524.80     13.49 o 
  -7   3   5        4.71        3.48      2.03 o 
  -6   3   5       47.43       61.94      4.72 o 
  -5   3   5      780.92      818.46     46.28 o 
  -4   3   5       63.07       59.76      8.14 o 
  -3   3   5       32.47       23.13      2.48 o 
  -2   3   5       74.47       71.61      5.03 o 
  -1   3   5      882.06      883.94     49.45 o 
   0   3   5        9.37        7.59      2.76 o 
   1   3   5      230.65      213.99     10.06 o 
   2   3   5       26.48       37.10      2.59 o 
   3   3   5      286.32      270.80     16.04 o 
   4   3   5      124.03      112.09     12.89 o 
   5   3   5       67.58       60.57      8.28 o 
   6   3   5       16.35       15.55      2.15 o 
   7   3   5      261.56      275.40      7.46 o 
   8   3   5       28.58       35.79      1.81 o 
   9   3   5      190.98      164.98      5.27 o 
  10   3   5        3.50        3.46      0.56 o 
  11   3   5        9.88       14.14      1.07 o 
  12   3   5        6.52        1.97      1.05 o 
  13   3   5       80.17       68.38     16.61 o 
  14   3   5       44.24       52.51      4.67 o 
 -14   4   5        4.58        6.65      1.21 o 
 -13   4   5        0.03        0.29      1.01 o 
 -12   4   5       49.96       53.91      2.19 o 
 -11   4   5        1.59        2.14      1.08 o 
 -10   4   5       64.19       62.47      3.50 o 
  -9   4   5       15.25       19.08      1.52 o 
  -8   4   5      505.68      534.62     14.50 o 
  -7   4   5      187.49      195.27      5.62 o 
  -6   4   5       11.33       12.35      1.47 o 
  -5   4   5       72.31       76.22      3.76 o 
  -4   4   5       14.72       20.59      1.39 o 
  -3   4   5        4.86        3.17      1.51 o 
  -2   4   5        0.69       -0.35      1.49 o 
  -1   4   5        6.17        7.26      1.76 o 
   0   4   5        1.94        1.05      1.54 o 
   1   4   5      127.60      117.60      7.33 o 
   2   4   5       34.74       36.35      2.78 o 
   3   4   5       22.58       21.61      1.44 o 
   4   4   5        7.49        6.82      1.29 o 
   5   4   5        0.03       -0.47      1.09 o 
   6   4   5        3.67        0.75      1.15 o 
   7   4   5       42.49       39.13      1.99 o 
   8   4   5       19.22       18.84      1.46 o 
   9   4   5        7.88       12.06      1.14 o 
  10   4   5       38.18       39.93      2.47 o 
  11   4   5       42.38       36.80      2.23 o 
  12   4   5        0.17        0.08      0.84 o 
 -12   5   5       22.15       21.16      1.47 o 
 -11   5   5       19.25       13.89      1.11 o 
 -10   5   5       34.23       40.71      1.83 o 
  -9   5   5       40.05       52.09      2.14 o 
  -8   5   5       55.44       54.57      2.42 o 
  -7   5   5       70.35       64.31      2.84 o 
  -6   5   5       74.52       90.14      3.58 o 
  -5   5   5      222.28      251.01      8.50 o 
  -4   5   5       78.59       86.10      3.32 o 
  -3   5   5        7.27        6.01      1.49 o 
  -2   5   5       62.70       56.99      2.99 o 
  -1   5   5       15.50       18.05      1.78 o 
   0   5   5        0.08        1.97      1.41 o 
   1   5   5       83.54       78.60      3.81 o 
   2   5   5       17.33       14.58      1.40 o 
   3   5   5       41.17       38.05      2.05 o 
   4   5   5       14.48       10.89      1.35 o 
   5   5   5       25.12       22.71      2.60 o 
   6   5   5       18.13       18.55      1.39 o 
   7   5   5       28.24       30.59      1.92 o 
   8   5   5       39.97       33.99      1.62 o 
   9   5   5        0.21        3.49      0.90 o 
  10   5   5       26.70       32.23      1.87 o 
  -9   6   5        0.02        0.24      1.11 o 
  -8   6   5        1.09        1.76      0.89 o 
  -7   6   5       10.08       10.72      1.30 o 
  -6   6   5        0.08       -0.48      1.10 o 
  -5   6   5        2.06        1.22      1.20 o 
  -4   6   5        0.66        2.15      1.44 o 
  -3   6   5       82.74       89.51      5.86 o 
  -2   6   5       10.04        8.71      1.51 o 
  -1   6   5       31.52       31.64      2.07 o 
   0   6   5       10.40       13.58      1.54 o 
   1   6   5        1.04        0.00      1.42 o 
   2   6   5       19.17       16.22      1.49 o 
   3   6   5        6.99        6.13      1.16 o 
   4   6   5        1.14        0.29      0.93 o 
   5   6   5       25.11       33.29      2.53 o 
   6   6   5       17.58       18.44      1.38 o 
   7   6   5        2.04        1.55      0.30 o 
 -17   0   6        0.55        0.29      1.35 o 
 -16   0   6        2.52        2.32      3.16 o 
 -15   0   6        3.19        2.59      1.73 o 
 -14   0   6      221.10      198.22     13.78 o 
 -13   0   6        1.21        1.04      2.54 o 
 -12   0   6        4.11        2.14      2.75 o 
 -11   0   6      126.13      124.55      6.24 o 
 -10   0   6      130.64      102.28      6.31 o 
  -9   0   6      596.75      582.69     31.00 o 
  -8   0   6       87.24       57.33     12.63 o 
  -7   0   6      344.23      436.40     38.23 o 
  -6   0   6     2500.77     2919.35    171.07 o 
  -5   0   6     2755.85     3066.69    141.08 o 
  -4   0   6      964.86      997.64     45.95 o 
  -3   0   6     2821.01     2977.66    166.15 o 
  -2   0   6      601.56      622.42     35.05 o 
  -1   0   6    13816.53    14272.02   1052.74 o 
   0   0   6     3319.27     3539.71    197.64 o 
   1   0   6     2221.35     2269.81    127.00 o 
   2   0   6      546.77      604.10     34.03 o 
   3   0   6     4525.76     4681.35    261.52 o 
   4   0   6      418.49      457.74     25.97 o 
   5   0   6     3221.60     3359.72    188.83 o 
   6   0   6       45.99       28.82      2.26 o 
   7   0   6      496.79      461.26     20.32 o 
   8   0   6       27.34       27.27      2.86 o 
   9   0   6       10.19        9.08      2.39 o 
  10   0   6     1619.38     1740.74     56.50 o 
  11   0   6      286.81      308.35     10.64 o 
  12   0   6      847.82      949.32     31.14 o 
  13   0   6       25.62       29.05      1.66 o 
  14   0   6       43.08       42.86      2.72 o 
  15   0   6        3.95        1.70      2.71 o 
 -16   1   6       13.70       15.90      1.29 o 
 -15   1   6        5.33        8.03      1.47 o 
 -14   1   6        1.91        0.03      1.40 o 
 -13   1   6        0.33        0.69      1.48 o 
 -12   1   6      249.91      254.30      7.92 o 
 -11   1   6      160.38      163.76      5.00 o 
 -10   1   6      277.56      275.07     12.95 o 
  -9   1   6       38.98       35.53      3.55 o 
  -8   1   6       65.37       83.99      5.31 o 
  -7   1   6       56.96       52.97      3.14 o 
  -6   1   6       32.20       43.41      3.51 o 
  -5   1   6     1989.01     2126.52     85.98 o 
  -4   1   6        0.05       16.82     12.26 o 
  -3   1   6      231.91      270.79      9.85 o 
  -2   1   6      140.44      123.71      4.85 o 
  -1   1   6        3.31        1.46      0.32 o 
   0   1   6       69.17       80.74      3.41 o 
   1   1   6      315.79      331.46     14.77 o 
   2   1   6      239.59      222.46     10.05 o 
   3   1   6      475.77      550.98     25.01 o 
   4   1   6      662.24      812.82     35.95 o 
   5   1   6        0.13        0.45      0.68 o 
   6   1   6        1.22        3.68      0.88 o 
   7   1   6      810.86      885.76     38.35 o 
   8   1   6      244.29      274.32     10.64 o 
   9   1   6        4.07        4.48      0.77 o 
  10   1   6      411.76      433.89     11.70 o 
  11   1   6      277.64      309.89      8.29 o 
  12   1   6      124.95      131.27      4.24 o 
  13   1   6      108.90      116.54      4.14 o 
  14   1   6        5.45        2.81      1.09 o 
  15   1   6        6.57        5.67      1.34 o 
 -16   2   6       24.04       19.02      2.18 o 
 -15   2   6       30.21       29.35      1.77 o 
 -14   2   6       17.17       14.09      1.60 o 
 -13   2   6        0.13        1.28      1.80 o 
 -12   2   6      159.59      181.89      6.90 o 
 -11   2   6        1.42        1.91      1.70 o 
 -10   2   6        0.29       -0.42      1.30 o 
  -9   2   6      340.33      348.30     19.14 o 
  -8   2   6      402.78      441.28     21.36 o 
  -7   2   6        6.33        7.45      1.54 o 
  -6   2   6        8.63       12.61      1.42 o 
  -5   2   6      749.17      756.25     42.66 o 
  -4   2   6        0.99        1.90      1.07 o 
  -3   2   6        4.70        5.76      1.28 o 
  -2   2   6     1098.08     1139.98     51.25 o 
  -1   2   6        2.34        2.54      0.68 o 
   0   2   6        1.82        3.01      0.65 o 
   1   2   6      176.90      175.43      8.28 o 
   2   2   6     2521.28     2867.36    127.87 o 
   3   2   6     1554.22     1572.57     70.17 o 
   4   2   6      158.18      150.14      7.21 o 
   5   2   6       32.23       43.12      5.79 o 
   6   2   6     1495.63     1540.00    133.27 o 
   7   2   6     1331.23     1390.68     62.51 o 
   8   2   6        5.17        6.26      1.08 o 
   9   2   6      510.46      502.24     13.30 o 
  10   2   6      193.74      190.71      8.35 o 
  11   2   6       80.40       75.81      3.89 o 
  12   2   6        1.31        1.51      1.34 o 
  13   2   6       22.70       17.34      1.33 o 
  14   2   6       10.96       14.42      2.21 o 
 -15   3   6       13.78       11.33      1.37 o 
 -14   3   6        1.09        0.35      1.34 o 
 -13   3   6       16.17       14.40      1.95 o 
 -12   3   6       21.66       28.44      1.57 o 
 -11   3   6       77.39       79.40      2.90 o 
 -10   3   6       14.54       19.91      1.49 o 
  -9   3   6       12.25       15.13      1.43 o 
  -8   3   6        5.06        5.20      1.09 o 
  -7   3   6       95.30      104.09      5.39 o 
  -6   3   6      159.56      156.41      7.93 o 
  -5   3   6     1157.86     1193.41     67.53 o 
  -4   3   6      426.11      406.69     23.51 o 
  -3   3   6        3.75        3.59      1.95 o 
  -2   3   6       56.06       53.95      4.51 o 
  -1   3   6      423.82      455.73     26.21 o 
   0   3   6      421.09      456.16     20.94 o 
   1   3   6       15.66       11.54      1.23 o 
   2   3   6        7.53        9.69      1.33 o 
   3   3   6       28.44       24.20      2.52 o 
   4   3   6       35.30       30.12      2.97 o 
   5   3   6        0.25        1.50      1.54 o 
   6   3   6       51.69       50.69      2.05 o 
   7   3   6       93.16       89.65      2.86 o 
   8   3   6        3.39        6.79      1.19 o 
   9   3   6       17.39       16.12      1.26 o 
  10   3   6        1.71        0.81      0.92 o 
  11   3   6        0.02        0.14      2.09 o 
  12   3   6        0.06       -0.64      1.08 o 
  13   3   6        3.72        2.08      1.33 o 
 -14   4   6        9.57        6.41      1.15 o 
 -13   4   6       22.18       23.80      1.66 o 
 -12   4   6        1.49        2.41      1.03 o 
 -11   4   6        9.94       10.60      1.09 o 
 -10   4   6       15.47       18.12      1.34 o 
  -9   4   6      279.13      304.18     14.26 o 
  -8   4   6       17.18       16.57      1.00 o 
  -7   4   6      172.25      189.55      6.01 o 
  -6   4   6      325.45      374.55     10.26 o 
  -5   4   6      112.41      103.84      3.56 o 
  -4   4   6       29.71       22.18      1.43 o 
  -3   4   6       10.23        9.82      1.47 o 
  -2   4   6       45.83       48.38      2.62 o 
  -1   4   6       91.34       88.85      5.42 o 
   0   4   6       25.92       20.99      1.79 o 
   1   4   6       17.68       18.36      1.72 o 
   2   4   6        3.37        2.28      1.04 o 
   3   4   6      211.24      210.88      6.21 o 
   4   4   6      402.34      413.62     11.49 o 
   5   4   6      193.45      220.37      7.50 o 
   6   4   6       11.19       11.66      2.73 o 
   7   4   6       63.50       69.42      5.45 o 
   8   4   6      121.60      103.51      6.01 o 
   9   4   6       39.48       28.35      1.55 o 
  10   4   6       34.32       45.17      1.91 o 
  11   4   6       22.97       24.81      2.63 o 
  12   4   6        7.62        5.36      1.26 o 
 -12   5   6       32.91       36.54      3.09 o 
 -11   5   6        0.42        0.83      0.84 o 
 -10   5   6        1.51        0.95      0.93 o 
  -9   5   6        0.60        1.14      0.96 o 
  -8   5   6       52.05       53.37      2.24 o 
  -7   5   6        5.52       10.54      1.32 o 
  -6   5   6       29.96       30.40      1.83 o 
  -5   5   6       22.56       26.55      1.71 o 
  -4   5   6        7.07        7.34      1.33 o 
  -3   5   6       61.64       69.73      2.84 o 
  -2   5   6        1.70        4.71      1.43 o 
  -1   5   6       18.29       14.92      1.62 o 
   0   5   6        0.71        0.06      1.29 o 
   1   5   6       14.47       17.16      1.56 o 
   2   5   6        5.08        3.69      1.21 o 
   3   5   6       23.13       18.59      1.54 o 
   4   5   6        1.58        0.39      1.20 o 
   5   5   6        2.42        5.86      1.18 o 
   6   5   6       64.23       67.15      2.86 o 
   7   5   6        3.40        1.58      0.91 o 
   8   5   6        6.38        6.39      0.90 o 
   9   5   6       30.77       26.88      1.52 o 
  10   5   6       32.34       36.79      2.59 o 
  -8   6   6       10.66       11.13      1.11 o 
  -7   6   6        0.02        0.70      0.91 o 
  -6   6   6        0.01        0.35      0.98 o 
  -5   6   6       27.35       30.59      1.64 o 
  -4   6   6       67.14       82.00      4.87 o 
  -3   6   6      103.09      128.03      5.96 o 
  -2   6   6        3.34        2.62      1.31 o 
  -1   6   6       29.22       29.13      1.94 o 
   0   6   6        9.66       11.59      1.40 o 
   1   6   6        0.01        0.26      1.35 o 
   2   6   6        5.23        5.71      1.21 o 
   3   6   6       19.96       25.21      1.58 o 
   4   6   6        0.35        0.25      0.89 o 
   5   6   6        0.46        0.58      0.82 o 
   6   6   6        9.04        9.49      1.21 o 
   7   6   6        5.96        5.99      0.76 o 
 -16   1   7        6.44        6.29      1.11 o 
 -15   1   7       12.05       12.45      1.57 o 
 -14   1   7       10.06       10.61      1.78 o 
 -13   1   7      246.01      251.29      8.99 o 
 -12   1   7      538.64      552.46     18.86 o 
 -11   1   7      357.39      381.44     14.25 o 
 -10   1   7        1.03        1.00      1.28 o 
  -9   1   7       18.18       15.86      1.84 o 
  -8   1   7       66.37       71.09     13.17 o 
  -7   1   7      459.50      502.30     23.99 o 
  -6   1   7     2650.04     2750.66    111.84 o 
  -5   1   7      477.13      537.76     19.48 o 
  -4   1   7       19.87        9.01      1.15 o 
  -3   1   7      201.05      205.73      7.53 o 
  -2   1   7      248.89      250.58     11.15 o 
  -1   1   7      340.22      324.70     12.82 o 
   0   1   7      103.38      106.79      4.48 o 
   1   1   7      929.59      955.84     43.06 o 
   2   1   7     4778.92     5197.97    231.63 o 
   3   1   7     1182.40     1150.73     51.57 o 
   4   1   7       60.83       83.03      6.28 o 
   5   1   7      475.59      476.66     17.93 o 
   6   1   7     2110.82     2163.90     80.54 o 
   7   1   7      356.28      364.31     16.20 o 
   8   1   7       28.32       30.29      1.73 o 
   9   1   7      187.65      193.81      5.57 o 
  10   1   7      664.16      661.69     17.32 o 
  11   1   7       90.80      100.54      3.37 o 
  12   1   7      383.46      403.41     11.23 o 
  13   1   7      149.27      167.16      6.38 o 
  14   1   7       73.68       84.09      4.13 o 
 -16   2   7        8.66        3.82      1.77 o 
 -15   2   7        3.57        2.90      1.42 o 
 -14   2   7       11.90        7.56      1.53 o 
 -13   2   7        0.85        3.74      1.56 o 
 -12   2   7      137.58      135.13      6.17 o 
 -11   2   7        7.93        5.52      1.65 o 
 -10   2   7      236.34      257.67      8.16 o 
  -9   2   7      242.35      236.70      7.46 o 
  -8   2   7      173.51      186.50      9.79 o 
  -7   2   7       27.16       26.60      3.00 o 
  -6   2   7       53.85       49.06      9.03 o 
  -5   2   7      505.06      623.43     54.30 o 
  -4   2   7      128.98      133.69      8.43 o 
  -3   2   7      209.94      228.59     18.71 o 
  -2   2   7       21.82       20.11      2.21 o 
  -1   2   7     1904.41     2105.01     94.04 o 
   0   2   7      118.58      139.72      5.89 o 
   1   2   7        0.00        1.64      0.39 o 
   2   2   7      106.39      104.76      5.21 o 
   3   2   7      111.43      119.56      6.56 o 
   4   2   7        2.26        0.36      1.44 o 
   5   2   7        0.06       -0.68      1.32 o 
   6   2   7        4.80        4.79      1.47 o 
   7   2   7       71.60       67.14      3.29 o 
   8   2   7        0.24        0.83      0.75 o 
   9   2   7      174.31      159.45      5.88 o 
  10   2   7       41.79       36.53      2.73 o 
  11   2   7       13.85       12.66      1.60 o 
  12   2   7       11.90        6.94      1.30 o 
  13   2   7       44.18       44.48      2.24 o 
  14   2   7       50.87       42.91      2.44 o 
 -15   3   7       57.65       64.36      3.85 o 
 -14   3   7       30.57       35.69      1.99 o 
 -13   3   7       50.13       55.11      2.66 o 
 -12   3   7        0.32        0.96      1.36 o 
 -11   3   7      117.42      124.36      4.04 o 
 -10   3   7      122.50      152.04      4.86 o 
  -9   3   7      337.36      365.75     10.29 o 
  -8   3   7        0.30        1.53      1.16 o 
  -7   3   7        1.07       -0.25      1.02 o 
  -6   3   7       18.76       16.98      2.02 o 
  -5   3   7       59.85       71.03      5.35 o 
  -4   3   7       93.40       94.70      6.11 o 
  -3   3   7      198.81      168.26     10.84 o 
  -2   3   7      244.76      201.90     16.27 o 
  -1   3   7        1.44        1.67      1.45 o 
   0   3   7       39.39       53.45      3.84 o 
   1   3   7        3.07        2.97      1.06 o 
   2   3   7      347.48      312.90     14.66 o 
   3   3   7      334.14      309.90     17.76 o 
   4   3   7       50.74       39.54      3.48 o 
   5   3   7       81.45       70.03      2.84 o 
   6   3   7     1514.87     1365.05     34.15 o 
   7   3   7      187.39      211.64      6.10 o 
   8   3   7      370.27      352.85     13.73 o 
   9   3   7       66.10       67.56      2.75 o 
  10   3   7       92.08      106.25      3.72 o 
  11   3   7        2.52        2.41      1.12 o 
  12   3   7       10.06        8.43      1.40 o 
  13   3   7       44.32       39.90      2.32 o 
 -13   4   7       21.22       18.02      1.75 o 
 -12   4   7        7.43        4.82      1.01 o 
 -11   4   7        3.99        1.96      1.03 o 
 -10   4   7        0.29       -0.70      1.05 o 
  -9   4   7      184.31      188.23      5.88 o 
  -8   4   7        3.88        5.46      1.21 o 
  -7   4   7       46.03       46.70      2.17 o 
  -6   4   7        8.00        7.19      1.30 o 
  -5   4   7       11.72       14.53      1.40 o 
  -4   4   7        5.58        4.93      1.15 o 
  -3   4   7       14.67       17.45      1.38 o 
  -2   4   7       39.52       36.51      2.05 o 
  -1   4   7        4.20        4.41      1.27 o 
   0   4   7       34.41       34.61      1.62 o 
   1   4   7        0.12       -1.18      1.18 o 
   2   4   7       65.14       66.46      2.60 o 
   3   4   7      123.04      117.49      3.73 o 
   4   4   7      324.41      309.73      9.37 o 
   5   4   7       66.66       74.64      2.96 o 
   6   4   7       79.54       82.53      4.04 o 
   7   4   7      296.62      306.35     17.95 o 
   8   4   7       15.15        8.91      1.59 o 
   9   4   7        4.18        6.64      0.79 o 
  10   4   7       54.19       51.49      2.36 o 
  11   4   7        1.35        2.36      0.85 o 
  12   4   7       20.55       31.17      2.42 o 
 -11   5   7        0.87        1.47      0.78 o 
 -10   5   7        0.03        1.65      0.85 o 
  -9   5   7        0.48        1.59      0.95 o 
  -8   5   7       15.47       16.05      1.46 o 
  -7   5   7       38.40       43.01      2.04 o 
  -6   5   7       37.29       43.96      2.13 o 
  -5   5   7       39.22       43.53      2.18 o 
  -4   5   7       20.81       21.30      1.47 o 
  -3   5   7        9.33        6.18      1.25 o 
  -2   5   7       35.05       31.71      2.07 o 
  -1   5   7       33.11       31.21      2.31 o 
   0   5   7        0.03       -0.19      1.19 o 
   1   5   7       48.23       46.89      2.04 o 
   2   5   7        9.84       10.30      1.49 o 
   3   5   7       32.07       37.71      2.14 o 
   4   5   7        6.36        8.80      1.37 o 
   5   5   7       94.67       97.91      3.94 o 
   6   5   7        1.50        2.35      0.95 o 
   7   5   7        0.17        1.07      0.85 o 
   8   5   7        2.79        3.62      0.81 o 
   9   5   7       80.07       78.46      3.05 o 
  -8   6   7        1.29        1.94      0.87 o 
  -7   6   7        8.86       11.12      1.02 o 
  -6   6   7        0.02       -0.26      0.88 o 
  -5   6   7        1.76        1.52      0.94 o 
  -4   6   7       99.50       97.53      5.21 o 
  -3   6   7       14.95       10.24      1.41 o 
  -2   6   7       27.37       24.31      1.68 o 
  -1   6   7      120.90      128.63      6.21 o 
   0   6   7        0.47        2.65      1.36 o 
   1   6   7        5.42        5.66      1.32 o 
   2   6   7       16.73       21.00      2.22 o 
   3   6   7        5.06        5.20      0.99 o 
   4   6   7        0.02        0.98      0.83 o 
   5   6   7        2.82        1.57      0.94 o 
   6   6   7        0.88        0.51      0.69 o 
 -16   0   8      117.73      136.02      7.19 o 
 -15   0   8      213.84      259.45     13.01 o 
 -14   0   8      171.45      171.52     18.82 o 
 -13   0   8      335.41      359.02     17.48 o 
 -12   0   8      311.93      318.75     15.95 o 
 -11   0   8      112.56      116.76      5.94 o 
 -10   0   8      132.68      141.31      8.79 o 
  -9   0   8      518.94      555.16     48.78 o 
  -8   0   8      119.42      158.48     15.22 o 
  -7   0   8       15.96       11.53      1.86 o 
  -6   0   8     1670.11     1786.13    104.99 o 
  -5   0   8        2.16        4.50      1.22 o 
  -4   0   8       21.26       21.07      1.27 o 
  -3   0   8      224.00      237.31     13.51 o 
  -2   0   8      929.05      998.87     55.88 o 
  -1   0   8     1486.60     1568.90     87.62 o 
   0   0   8        1.21        1.80      0.76 o 
   1   0   8     1823.73     2103.19    117.43 o 
   2   0   8     9657.06    11042.76    617.66 o 
   3   0   8      729.57      687.54     38.93 o 
   4   0   8     1489.17     1626.87     91.22 o 
   5   0   8      198.19      173.48      9.36 o 
   6   0   8       15.95       12.94      1.49 o 
   7   0   8       87.72       96.41      5.31 o 
   8   0   8      371.91      414.86     29.23 o 
   9   0   8     2442.44     2794.90    120.29 o 
  10   0   8        6.64        6.14      1.16 o 
  11   0   8       77.27       88.75      4.21 o 
  12   0   8       79.96       89.91      4.16 o 
  13   0   8       85.72       91.86      4.07 o 
  14   0   8        0.92        0.94      2.06 o 
 -16   1   8        1.97        0.93      1.20 o 
 -15   1   8       10.23       10.22      1.67 o 
 -14   1   8        0.84        3.97      2.41 o 
 -13   1   8       13.58        9.91      1.81 o 
 -12   1   8        1.06        5.43      2.41 o 
 -11   1   8       71.84       61.73      2.99 o 
 -10   1   8       10.91       18.41      1.70 o 
  -9   1   8       29.84       30.27      4.06 o 
  -8   1   8       54.17       63.68      5.19 o 
  -7   1   8       44.09       57.36      3.57 o 
  -6   1   8      125.21      138.61      6.00 o 
  -5   1   8        3.00        3.56      0.44 o 
  -4   1   8     1093.41     1304.95     53.08 o 
  -3   1   8       85.26      102.65      4.31 o 
  -2   1   8      148.84      167.16      7.45 o 
  -1   1   8        0.28        1.20      0.31 o 
   0   1   8     1430.75     1586.44     60.35 o 
   1   1   8      379.56      393.19     17.82 o 
   2   1   8       69.00       83.78      4.38 o 
   3   1   8     2882.30     3265.65    145.67 o 
   4   1   8       79.96       85.21      4.55 o 
   5   1   8       69.15       71.98      5.57 o 
   6   1   8        4.15        3.68      0.98 o 
   7   1   8      299.46      288.67     12.91 o 
   8   1   8      289.11      297.07      8.22 o 
   9   1   8       21.98       21.96      1.27 o 
  10   1   8        6.55       10.28      0.90 o 
  11   1   8        0.27       -0.13      0.73 o 
  12   1   8       69.02       73.91      3.37 o 
  13   1   8       41.50       40.50      1.92 o 
  14   1   8       24.01       20.20      3.01 o 
 -16   2   8       13.67       12.74      1.48 o 
 -15   2   8       19.05       15.55      1.57 o 
 -14   2   8       32.76       41.00      3.26 o 
 -13   2   8        5.49        9.66      2.14 o 
 -12   2   8       24.20       24.02      1.99 o 
 -11   2   8        0.17       -0.52      1.76 o 
 -10   2   8     1192.83     1211.31     35.10 o 
  -9   2   8       32.60       33.07      1.94 o 
  -8   2   8      226.63      261.98     15.63 o 
  -7   2   8        0.18        0.11      1.70 o 
  -6   2   8      608.50      546.40     31.10 o 
  -5   2   8      984.84     1000.09     55.61 o 
  -4   2   8      522.02      502.01     43.97 o 
  -3   2   8      385.80      433.81     24.58 o 
  -2   2   8      366.21      312.64     18.27 o 
  -1   2   8     1518.83     1633.71     64.06 o 
   0   2   8     1273.91     1497.21     58.79 o 
   1   2   8       52.69       38.13      4.06 o 
   2   2   8       43.99       40.88      2.42 o 
   3   2   8       61.96       60.55      3.83 o 
   4   2   8        8.19        8.07      1.03 o 
   5   2   8      230.34      198.69     22.92 o 
   6   2   8      673.09      650.08     30.24 o 
   7   2   8        0.71       -0.45      0.84 o 
   8   2   8      412.24      396.78     12.00 o 
   9   2   8      191.93      186.30      7.09 o 
  10   2   8       20.22       19.43      1.91 o 
  11   2   8       22.73       23.88      3.05 o 
  12   2   8        3.50        3.41      1.25 o 
  13   2   8       66.74       76.59      3.82 o 
  14   2   8       41.23       23.74      3.18 o 
 -15   3   8        7.19       11.90      1.50 o 
 -14   3   8        1.18       -0.47      1.14 o 
 -13   3   8       98.81       98.78      3.91 o 
 -12   3   8       35.53       29.15      2.17 o 
 -11   3   8       16.20       11.64      1.60 o 
 -10   3   8       56.14       53.60      2.21 o 
  -9   3   8       91.32       93.55      3.54 o 
  -8   3   8      188.53      185.54      5.42 o 
  -7   3   8       20.88       22.03      1.37 o 
  -6   3   8       17.00       13.71      1.35 o 
  -5   3   8        7.91        8.44      1.45 o 
  -4   3   8       25.83       25.14      4.70 o 
  -3   3   8      148.53      168.01     15.88 o 
  -2   3   8        2.19        2.45      1.58 o 
  -1   3   8      163.12      184.05     11.45 o 
   0   3   8       32.68       43.87      4.15 o 
   1   3   8       31.39       28.86      2.05 o 
   2   3   8       97.55       92.48      4.28 o 
   3   3   8       13.57       14.03      2.16 o 
   4   3   8       10.12       11.48      1.77 o 
   5   3   8      166.19      163.09      4.90 o 
   6   3   8     1248.65     1204.74     29.78 o 
   7   3   8       83.18       76.78      2.85 o 
   8   3   8       10.57       10.49      1.58 o 
   9   3   8        5.16        4.38      1.33 o 
  10   3   8        0.40        0.55      1.87 o 
  11   3   8       21.34       18.51      1.56 o 
  12   3   8       43.43       42.50      3.97 o 
  13   3   8        2.46        3.34      1.33 o 
 -13   4   8       19.56       22.89      1.24 o 
 -12   4   8       25.15       26.83      1.33 o 
 -11   4   8        2.74        2.68      1.00 o 
 -10   4   8        5.81        9.11      1.23 o 
  -9   4   8      127.73      142.67      4.45 o 
  -8   4   8       92.21      101.18      3.42 o 
  -7   4   8       12.61        7.92      1.26 o 
  -6   4   8       84.90       73.28      2.85 o 
  -5   4   8       33.04       33.58      1.79 o 
  -4   4   8       32.91       32.06      1.64 o 
  -3   4   8        0.28        3.35      1.13 o 
  -2   4   8      331.16      352.29     10.08 o 
  -1   4   8       62.46       55.42      2.88 o 
   0   4   8        4.99        9.12      1.19 o 
   1   4   8        0.29        0.21      1.13 o 
   2   4   8        2.05        2.62      1.10 o 
   3   4   8       10.14       12.66      1.44 o 
   4   4   8       89.47       96.80      3.69 o 
   5   4   8      442.02      474.76     15.01 o 
   6   4   8       66.36       62.55      2.51 o 
   7   4   8       55.25       44.65      2.29 o 
   8   4   8       11.51       13.83      1.57 o 
   9   4   8       31.17       33.27      1.83 o 
  10   4   8       26.95       28.70      1.55 o 
  11   4   8        7.24        2.68      0.91 o 
 -11   5   8       12.39       11.91      1.02 o 
 -10   5   8        1.00        0.41      0.77 o 
  -9   5   8        7.06        7.52      1.13 o 
  -8   5   8        1.20        1.06      0.95 o 
  -7   5   8       18.44       14.46      1.25 o 
  -6   5   8        0.65        1.03      1.08 o 
  -5   5   8       55.12       61.09      2.72 o 
  -4   5   8       41.00       36.92      1.87 o 
  -3   5   8        9.85        9.69      1.42 o 
  -2   5   8       19.61       13.42      1.53 o 
  -1   5   8        2.41        1.59      1.26 o 
   0   5   8       78.19       65.44      2.87 o 
   1   5   8       37.68       30.41      2.17 o 
   2   5   8        5.88        5.35      1.26 o 
   3   5   8       20.17       18.82      1.56 o 
   4   5   8       14.09       19.08      1.47 o 
   5   5   8       69.88       70.06      3.36 o 
   6   5   8       19.53       20.46      1.88 o 
   7   5   8        2.30        3.09      1.06 o 
   8   5   8        0.01        0.05      0.28 o 
   9   5   8       16.47       13.40      2.19 o 
  -8   6   8        6.62        6.73      1.62 o 
  -7   6   8        0.15        1.45      0.78 o 
  -6   6   8       15.30       15.61      1.86 o 
  -5   6   8        7.47        6.25      1.57 o 
  -4   6   8       20.79       19.28      2.21 o 
  -3   6   8       18.88       20.09      1.46 o 
  -2   6   8        4.90        3.06      1.16 o 
  -1   6   8        1.77        1.39      1.07 o 
   0   6   8       31.85       31.34      2.15 o 
   1   6   8        4.17        0.79      1.16 o 
   2   6   8       20.40       24.51      2.69 o 
   3   6   8       31.65       34.77      1.75 o 
   4   6   8       22.39       27.53      2.80 o 
   5   6   8        1.22        0.92      0.70 o 
 -16   1   9       22.71       28.48      2.95 o 
 -15   1   9        7.48        7.40      1.32 o 
 -14   1   9       89.15       95.69      4.47 o 
 -13   1   9       61.35       59.49      3.22 o 
 -12   1   9       14.62       14.70      1.93 o 
 -11   1   9      254.99      260.84      9.33 o 
 -10   1   9        1.81        2.18      1.45 o 
  -9   1   9      607.20      620.33     28.41 o 
  -8   1   9       44.61       53.51      4.66 o 
  -7   1   9      783.61      885.18     41.69 o 
  -6   1   9       88.11       85.74      3.85 o 
  -5   1   9      803.20      851.98     34.22 o 
  -4   1   9      111.84       93.60      4.68 o 
  -3   1   9      159.16      132.54      5.44 o 
  -2   1   9      150.33      138.67      5.72 o 
  -1   1   9      459.14      455.61     17.60 o 
   0   1   9      150.86      136.62      5.67 o 
   1   1   9     5320.71     5890.68    262.34 o 
   2   1   9     2100.32     2283.74    102.18 o 
   3   1   9      608.03      593.00     22.26 o 
   4   1   9       13.75       21.35      1.46 o 
   5   1   9     1312.33     1325.91     49.40 o 
   6   1   9        9.87       11.76      1.35 o 
   7   1   9       14.53       12.12      1.21 o 
   8   1   9        6.31        6.60      0.80 o 
   9   1   9      563.79      636.85     19.77 o 
  10   1   9       71.80       77.55      2.72 o 
  11   1   9        1.71        3.58      1.18 o 
  12   1   9        7.01        7.58      0.82 o 
  13   1   9        0.80        1.23      1.50 o 
  14   1   9        0.05        0.05      1.68 o 
 -16   2   9       13.90       15.58      2.29 o 
 -15   2   9        2.22        2.48      1.29 o 
 -14   2   9       18.32       20.45      1.84 o 
 -13   2   9        3.73        4.80      1.49 o 
 -12   2   9        0.74        0.67      1.59 o 
 -11   2   9      247.02      221.67      7.39 o 
 -10   2   9        1.68        2.82      1.60 o 
  -9   2   9      113.42      122.06      6.30 o 
  -8   2   9      659.14      702.55     30.03 o 
  -7   2   9       34.23       31.17      5.86 o 
  -6   2   9       91.50       98.63      6.53 o 
  -5   2   9        0.16        0.59      1.37 o 
  -4   2   9        5.03        2.73      1.39 o 
  -3   2   9       15.75       15.83      2.35 o 
  -2   2   9       60.82       67.52      3.90 o 
  -1   2   9      368.52      409.30     16.44 o 
   0   2   9      331.17      300.90     10.45 o 
   1   2   9      401.41      372.86     13.76 o 
   2   2   9      398.65      378.88     14.43 o 
   3   2   9      220.88      213.18      8.37 o 
   4   2   9        9.07       16.04      1.29 o 
   5   2   9        1.62        1.80      1.76 o 
   6   2   9        1.79        1.68      0.90 o 
   7   2   9       36.26       39.03      2.15 o 
   8   2   9      604.68      632.85     19.61 o 
   9   2   9        1.26       -1.00      1.00 o 
  10   2   9       60.66       58.74      2.49 o 
  11   2   9        6.45        2.51      1.36 o 
  12   2   9       36.30       38.64      1.94 o 
  13   2   9       22.05       21.76      1.52 o 
 -15   3   9        0.93        0.56      1.25 o 
 -14   3   9        1.61        0.72      1.12 o 
 -13   3   9        0.42        0.60      1.25 o 
 -12   3   9       51.61       50.13      2.23 o 
 -11   3   9       16.13       20.11      1.48 o 
 -10   3   9      225.01      250.26      9.08 o 
  -9   3   9       31.03       30.86      2.32 o 
  -8   3   9       68.95       80.55      2.99 o 
  -7   3   9       16.63       16.88      1.38 o 
  -6   3   9      110.75      117.32      3.48 o 
  -5   3   9      287.70      264.95     12.29 o 
  -4   3   9        0.19       -0.78      1.50 o 
  -3   3   9      119.41      116.94      5.94 o 
  -2   3   9      324.75      298.21     16.38 o 
  -1   3   9      205.62      224.34     10.53 o 
   0   3   9        4.26        2.65      1.45 o 
   1   3   9      140.43      132.90      5.53 o 
   2   3   9       96.63       97.70      5.33 o 
   3   3   9      169.66      162.04      5.75 o 
   4   3   9       20.96       19.45      1.39 o 
   5   3   9      937.54      871.08     23.59 o 
   6   3   9      219.58      214.13      6.00 o 
   7   3   9        1.99        4.00      1.18 o 
   8   3   9       58.15       46.22      2.29 o 
   9   3   9       28.80       29.98      1.91 o 
  10   3   9       49.59       56.60      3.36 o 
  11   3   9        0.41        0.05      1.13 o 
  12   3   9       47.04       45.86      2.42 o 
 -13   4   9        0.41        0.33      0.81 o 
 -12   4   9        1.60        1.56      0.91 o 
 -11   4   9        2.60        2.02      0.93 o 
 -10   4   9        0.08        0.59      0.99 o 
  -9   4   9        5.00        2.50      1.16 o 
  -8   4   9       93.57      104.51      4.55 o 
  -7   4   9      134.33      121.71      4.40 o 
  -6   4   9        0.45        1.46      1.23 o 
  -5   4   9       12.54       15.95      1.45 o 
  -4   4   9       62.28       64.58      2.55 o 
  -3   4   9        6.13        6.16      1.15 o 
  -2   4   9       30.72       33.38      1.65 o 
  -1   4   9       12.10        8.02      1.28 o 
   0   4   9       22.63       22.92      2.43 o 
   1   4   9       50.80       49.39      2.05 o 
   2   4   9        4.97        3.79      1.36 o 
   3   4   9      133.81      129.83      4.70 o 
   4   4   9      298.11      295.73      9.52 o 
   5   4   9       88.24       94.27      3.53 o 
   6   4   9        3.09        3.46      1.13 o 
   7   4   9       27.19       25.36      2.69 o 
   8   4   9       42.95       44.10      3.91 o 
   9   4   9       30.53       36.15      1.70 o 
  10   4   9        5.32        3.41      1.61 o 
  11   4   9        0.98        0.90      1.08 o 
 -11   5   9        0.18        0.66      0.83 o 
 -10   5   9        0.22        0.58      0.77 o 
  -9   5   9        0.33        0.80      0.84 o 
  -8   5   9        2.15        0.88      0.91 o 
  -7   5   9       12.72       17.80      1.26 o 
  -6   5   9        0.07       -0.67      1.01 o 
  -5   5   9        2.15        2.28      1.06 o 
  -4   5   9       23.00       17.37      1.41 o 
  -3   5   9       38.22       38.73      2.16 o 
  -2   5   9       24.68       26.13      1.97 o 
  -1   5   9       56.59       54.25      2.41 o 
   0   5   9       70.17       67.49      2.52 o 
   1   5   9       10.22        9.50      1.33 o 
   2   5   9      142.56      147.05      5.13 o 
   3   5   9       58.46       73.05      2.91 o 
   4   5   9        0.55        1.92      1.00 o 
   5   5   9        3.33        6.07      1.02 o 
   6   5   9       94.18      101.48      3.91 o 
   7   5   9        6.00       11.96      2.11 o 
   8   5   9        8.27        6.98      1.16 o 
  -7   6   9       18.15       19.57      2.72 o 
  -6   6   9        4.26        2.86      0.79 o 
  -5   6   9        0.33       -0.03      0.93 o 
  -4   6   9       56.06       64.21      2.75 o 
  -3   6   9       44.12       51.35      2.25 o 
  -2   6   9       16.80       21.45      1.90 o 
  -1   6   9       22.74       18.24      1.64 o 
   0   6   9        0.03       -1.10      1.10 o 
   1   6   9        8.44        9.34      1.29 o 
   2   6   9        0.62        0.59      0.85 o 
   3   6   9        0.61        0.78      1.06 o 
   4   6   9        0.65        0.27      0.70 o 
   5   6   9        0.38        0.79      0.95 o 
 -16   0  10       21.51       14.06      2.33 o 
 -15   0  10       10.41       13.83      2.73 o 
 -14   0  10       55.38       68.66      4.67 o 
 -13   0  10        7.01        5.24      2.14 o 
 -12   0  10        7.68        8.19      2.37 o 
 -11   0  10        0.01       -1.43      3.82 o 
 -10   0  10        1.43        1.52      2.69 o 
  -9   0  10      500.40      511.17     27.32 o 
  -8   0  10       71.75       75.88      8.45 o 
  -7   0  10      207.64      197.56     12.25 o 
  -6   0  10        4.09        7.78      1.70 o 
  -5   0  10      434.45      491.31     22.64 o 
  -4   0  10      285.33      257.42     12.29 o 
  -3   0  10     1190.90     1182.15     66.17 o 
  -2   0  10      616.38      582.25     32.99 o 
  -1   0  10      561.32      601.02     33.84 o 
   0   0  10       10.55       10.10      1.79 o 
   1   0  10     2016.16     2281.51    169.02 o 
   2   0  10      164.63      159.05     12.88 o 
   3   0  10        9.74        5.59      1.65 o 
   4   0  10      819.70      818.11     60.71 o 
   5   0  10      113.73      102.47      5.86 o 
   6   0  10     1245.14     1224.90     61.20 o 
   7   0  10        1.90        3.76      1.09 o 
   8   0  10       24.71       25.46      2.36 o 
   9   0  10        9.58        9.85      1.78 o 
  10   0  10      119.20      121.52      5.45 o 
  11   0  10        0.29        0.40      0.91 o 
  12   0  10       35.00       31.35      1.81 o 
  13   0  10        6.86        8.24      1.52 o 
 -16   1  10        7.76        7.98      1.41 o 
 -15   1  10        4.23        6.24      1.25 o 
 -14   1  10        8.09        7.00      1.36 o 
 -13   1  10        7.88        9.25      1.80 o 
 -12   1  10      140.51      140.31      7.11 o 
 -11   1  10       43.58       39.78      2.75 o 
 -10   1  10       25.61       29.09      1.99 o 
  -9   1  10       16.65       18.49      1.68 o 
  -8   1  10      116.46      148.38     10.35 o 
  -7   1  10       11.28       13.93      2.13 o 
  -6   1  10       98.57      105.26      4.47 o 
  -5   1  10        0.25        1.75      0.47 o 
  -4   1  10       39.53       38.92      2.24 o 
  -3   1  10      167.81      175.88      8.15 o 
  -2   1  10        0.10       -0.21      0.33 o 
  -1   1  10        2.33        3.10      0.60 o 
   0   1  10     1088.05     1162.84     45.81 o 
   1   1  10      429.43      416.15     18.98 o 
   2   1  10      178.48      216.34     11.06 o 
   3   1  10      140.75      122.43      5.46 o 
   4   1  10      111.68      126.43      5.23 o 
   5   1  10       23.67       29.15      1.65 o 
   6   1  10       23.16       22.96      1.67 o 
   7   1  10      209.12      228.67      6.82 o 
   8   1  10       61.68       58.76      2.47 o 
   9   1  10       53.65       55.70      2.10 o 
  10   1  10        2.59        1.91      0.65 o 
  11   1  10        0.07        0.66      0.65 o 
  12   1  10        0.17        1.24      1.11 o 
  13   1  10        5.69        4.13      1.43 o 
 -15   2  10       29.77       29.83      1.88 o 
 -14   2  10        1.65        0.23      1.38 o 
 -13   2  10      320.50      332.39     13.51 o 
 -12   2  10       38.85       31.25      2.51 o 
 -11   2  10       36.14       42.05      2.23 o 
 -10   2  10       87.30       73.64      3.11 o 
  -9   2  10        5.31        4.68      1.38 o 
  -8   2  10       20.30       18.01      1.55 o 
  -7   2  10       12.53       12.07      2.16 o 
  -6   2  10      107.50      102.22     10.06 o 
  -5   2  10       61.68       66.58      4.87 o 
  -4   2  10        0.38        1.25      1.69 o 
  -3   2  10      122.68      110.72      6.81 o 
  -2   2  10      349.40      295.30     22.10 o 
  -1   2  10      273.41      226.09      7.82 o 
   0   2  10        2.00        3.10      1.10 o 
   1   2  10      444.61      434.42     16.18 o 
   2   2  10       21.23       20.56      1.66 o 
   3   2  10       11.39       11.99      1.45 o 
   4   2  10      160.41      165.12      6.58 o 
   5   2  10      816.86      740.25     21.11 o 
   6   2  10       12.00       19.15      1.98 o 
   7   2  10        0.61        2.00      1.04 o 
   8   2  10      481.22      523.12     18.79 o 
   9   2  10       69.57       71.61      3.54 o 
  10   2  10       17.88       17.36      1.19 o 
  11   2  10       12.90       14.07      1.69 o 
  12   2  10      126.83      135.78      5.39 o 
  13   2  10       33.35       39.45      3.91 o 
 -14   3  10        0.40        1.19      1.07 o 
 -13   3  10        6.10        5.14      1.25 o 
 -12   3  10      125.65      128.20      4.46 o 
 -11   3  10       27.93       23.04      1.58 o 
 -10   3  10        6.59        6.42      1.35 o 
  -9   3  10       23.64       20.01      1.58 o 
  -8   3  10        8.89        7.79      1.37 o 
  -7   3  10      255.23      258.67      7.91 o 
  -6   3  10      133.82      139.94      4.29 o 
  -5   3  10      104.06      101.52      3.21 o 
  -4   3  10      484.32      490.30     16.44 o 
  -3   3  10        0.03       -0.79      1.41 o 
  -2   3  10        2.15        7.17      1.72 o 
  -1   3  10        0.56        2.33      2.05 o 
   0   3  10       61.29       62.92      3.90 o 
   1   3  10        0.53        1.13      1.15 o 
   2   3  10      299.65      284.75      8.07 o 
   3   3  10       63.45       55.14      2.20 o 
   4   3  10      138.39      128.74      3.99 o 
   5   3  10        1.79        1.41      1.42 o 
   6   3  10      101.38      101.51      3.91 o 
   7   3  10      161.72      178.46      6.12 o 
   8   3  10       27.92       27.63      1.67 o 
   9   3  10        3.51        4.85      1.32 o 
  10   3  10       24.21       19.42      1.75 o 
  11   3  10       24.63       27.80      1.85 o 
 -13   4  10        7.36        8.29      1.16 o 
 -12   4  10        3.90        3.33      0.88 o 
 -11   4  10        0.70        0.33      0.94 o 
 -10   4  10        1.76        2.89      0.98 o 
  -9   4  10        0.72        1.12      1.04 o 
  -8   4  10       26.07       32.74      1.72 o 
  -7   4  10        0.19        1.42      1.16 o 
  -6   4  10       50.90       41.67      2.12 o 
  -5   4  10      232.44      234.01      7.81 o 
  -4   4  10       90.94       89.77      3.15 o 
  -3   4  10       58.57       57.52      2.41 o 
  -2   4  10        5.58        8.02      1.34 o 
  -1   4  10       50.54       46.08      2.57 o 
   0   4  10       44.37       38.78      1.89 o 
   1   4  10       63.55       57.47      2.36 o 
   2   4  10      408.54      415.84     13.07 o 
   3   4  10       71.31       74.45      2.93 o 
   4   4  10      527.05      524.06     16.51 o 
   5   4  10      192.61      201.56      6.56 o 
   6   4  10       34.72       39.74      1.85 o 
   7   4  10        9.36       11.69      1.90 o 
   8   4  10       13.09       11.44      1.11 o 
   9   4  10       19.22       24.77      1.51 o 
  10   4  10        0.62        0.62      0.98 o 
 -10   5  10        9.17        8.33      0.89 o 
  -9   5  10        3.46        3.78      0.85 o 
  -8   5  10        7.72       10.04      1.03 o 
  -7   5  10        3.09        0.91      0.93 o 
  -6   5  10        0.08       -0.05      0.96 o 
  -5   5  10       14.24       11.07      1.18 o 
  -4   5  10       52.88       53.69      2.23 o 
  -3   5  10        0.44        1.40      1.17 o 
  -2   5  10       27.74       25.17      1.64 o 
  -1   5  10        1.40       -0.18      1.11 o 
   0   5  10        0.31        2.17      1.02 o 
   1   5  10        0.06       -0.31      1.10 o 
   2   5  10        7.80        5.71      1.18 o 
   3   5  10       23.05       24.31      1.88 o 
   4   5  10       60.87       65.38      2.51 o 
   5   5  10        1.90        1.11      0.85 o 
   6   5  10       10.65       12.40      1.68 o 
   7   5  10        2.02        1.37      0.70 o 
   8   5  10        3.70        3.37      1.05 o 
  -6   6  10        0.72        1.27      0.81 o 
  -5   6  10       14.33       13.85      1.03 o 
  -4   6  10        2.31        3.26      0.85 o 
  -3   6  10       13.37       12.02      1.03 o 
  -2   6  10        1.20        1.46      0.97 o 
  -1   6  10       11.85        6.46      1.01 o 
   0   6  10        0.46       -0.06      0.97 o 
   1   6  10       10.03       10.83      1.17 o 
   2   6  10        9.17       11.57      1.86 o 
   3   6  10       12.94       11.02      1.57 o 
   4   6  10       35.65       41.22      1.98 o 
 -16   1  11        2.88        1.48      1.24 o 
 -15   1  11        7.60       10.17      1.94 o 
 -14   1  11        9.91       11.78      1.79 o 
 -13   1  11        2.97        1.88      2.00 o 
 -12   1  11       44.76       42.19      3.14 o 
 -11   1  11       16.58       15.53      2.96 o 
 -10   1  11      348.84      347.42     13.06 o 
  -9   1  11      146.10      133.13      6.98 o 
  -8   1  11        9.33       15.75      1.99 o 
  -7   1  11        0.33        0.06      2.86 o 
  -6   1  11      110.45      107.24      4.61 o 
  -5   1  11      312.71      326.16     13.27 o 
  -4   1  11       30.54       35.83      2.09 o 
  -3   1  11       12.61        5.76      1.07 o 
  -2   1  11      233.86      230.79      9.32 o 
  -1   1  11     1160.22     1231.15     54.20 o 
   0   1  11        2.79        7.18      1.07 o 
   1   1  11      137.29      139.98      6.02 o 
   2   1  11       58.68       50.35      3.98 o 
   3   1  11        0.89        1.26      0.93 o 
   4   1  11      361.03      385.65     16.07 o 
   5   1  11       79.22       73.57      3.83 o 
   6   1  11      486.88      493.01     16.28 o 
   7   1  11      197.71      205.85      8.41 o 
   8   1  11      160.73      173.16      6.08 o 
   9   1  11        9.15       10.17      0.85 o 
  10   1  11       81.61       85.76      3.30 o 
  11   1  11        0.48       -0.55      0.67 o 
  12   1  11       13.08       15.69      2.55 o 
  13   1  11       32.01       33.51      2.63 o 
 -15   2  11        0.27        1.71      1.51 o 
 -14   2  11        9.37        9.39      1.56 o 
 -13   2  11        7.28        8.04      2.72 o 
 -12   2  11       18.49       14.30      3.57 o 
 -11   2  11       82.35       94.14      3.86 o 
 -10   2  11      165.34      180.36      6.12 o 
  -9   2  11       22.38       21.76      1.95 o 
  -8   2  11        8.79        9.84      1.32 o 
  -7   2  11       24.14       25.83      1.61 o 
  -6   2  11       11.96        9.94      2.06 o 
  -5   2  11      120.64       90.36      5.92 o 
  -4   2  11      111.31      109.84      7.51 o 
  -3   2  11        0.11        2.84      1.89 o 
  -2   2  11        0.10       -0.27      0.89 o 
  -1   2  11       23.83       27.17      1.25 o 
   0   2  11      512.59      490.88     22.56 o 
   1   2  11      113.95      111.82      4.73 o 
   2   2  11       34.90       34.48      1.89 o 
   3   2  11        3.51        4.44      1.85 o 
   4   2  11        8.33        8.94      1.35 o 
   5   2  11       39.65       44.31      2.57 o 
   6   2  11        3.85        2.29      1.13 o 
   7   2  11       16.98       15.71      1.35 o 
   8   2  11      165.98      181.63     10.38 o 
   9   2  11        3.40        0.64      0.71 o 
  10   2  11       13.10       12.07      1.07 o 
  11   2  11        0.03        0.64      0.81 o 
  12   2  11       17.00       20.02      1.66 o 
 -14   3  11        5.19        7.37      1.18 o 
 -13   3  11       42.82       41.51      2.56 o 
 -12   3  11        0.43        1.57      1.07 o 
 -11   3  11        8.22       12.03      1.30 o 
 -10   3  11        4.28        6.55      1.32 o 
  -9   3  11        3.26        4.01      1.36 o 
  -8   3  11       44.08       34.49      1.92 o 
  -7   3  11        0.74        0.59      1.19 o 
  -6   3  11      358.41      404.14     10.45 o 
  -5   3  11      192.50      157.37      4.56 o 
  -4   3  11       50.33       46.05      1.86 o 
  -3   3  11      154.62      139.46      3.77 o 
  -2   3  11      565.30      532.33     17.63 o 
  -1   3  11        7.67       10.62      2.58 o 
   0   3  11      127.19      114.78      4.72 o 
   1   3  11        5.36        2.83      1.31 o 
   2   3  11      853.59      808.96     20.48 o 
   3   3  11        1.22        1.23      1.15 o 
   4   3  11       23.57       24.78      1.87 o 
   5   3  11       37.77       32.97      2.13 o 
   6   3  11       51.01       46.27      2.42 o 
   7   3  11       41.21       36.35      2.28 o 
   8   3  11       47.85       41.84      2.00 o 
   9   3  11       34.50       33.84      3.15 o 
  10   3  11       15.75       21.69      1.68 o 
  11   3  11       42.32       45.00      4.25 o 
 -12   4  11       20.86       26.64      1.70 o 
 -11   4  11        1.72        3.40      0.93 o 
 -10   4  11        2.46        2.51      0.94 o 
  -9   4  11        3.87        2.63      1.01 o 
  -8   4  11        1.00        2.59      1.11 o 
  -7   4  11       67.36       75.84      3.40 o 
  -6   4  11        0.01        1.12      1.15 o 
  -5   4  11        0.88        2.88      1.16 o 
  -4   4  11       34.22       30.98      1.66 o 
  -3   4  11       38.50       42.10      2.00 o 
  -2   4  11        0.99        0.69      1.21 o 
  -1   4  11        8.83        9.96      1.29 o 
   0   4  11       38.90       34.20      1.68 o 
   1   4  11        4.04        3.14      1.32 o 
   2   4  11        0.64       -0.35      1.24 o 
   3   4  11      148.25      155.84      5.29 o 
   4   4  11       10.85       11.16      1.31 o 
   5   4  11       27.33       26.36      1.55 o 
   6   4  11       11.68       13.02      1.11 o 
   7   4  11        0.43       -0.09      1.38 o 
   8   4  11        4.52        2.12      1.01 o 
   9   4  11        1.36        0.91      1.35 o 
 -10   5  11        4.49        5.39      0.79 o 
  -9   5  11       25.67       22.73      1.23 o 
  -8   5  11        8.27        5.67      0.88 o 
  -7   5  11        2.74        0.37      0.87 o 
  -6   5  11       31.48       33.31      1.56 o 
  -5   5  11       67.94       64.63      2.62 o 
  -4   5  11        4.59        3.78      0.99 o 
  -3   5  11        1.17        0.96      1.07 o 
  -2   5  11       34.86       41.34      2.11 o 
  -1   5  11        0.40       -0.54      0.97 o 
   0   5  11       62.29       59.67      2.88 o 
   1   5  11       77.91       70.45      2.78 o 
   2   5  11        6.47        8.82      1.23 o 
   3   5  11        1.29        1.82      0.91 o 
   4   5  11       57.18       58.00      2.17 o 
   5   5  11        6.62        6.15      0.82 o 
   6   5  11        4.28        1.74      0.97 o 
   7   5  11       10.99       10.85      2.02 o 
  -5   6  11        0.42        0.79      0.84 o 
  -4   6  11        0.88        1.65      0.83 o 
  -3   6  11        1.16        1.56      0.86 o 
  -2   6  11        2.48        1.57      0.87 o 
  -1   6  11        1.09        0.54      0.84 o 
   0   6  11        0.02        0.03      0.80 o 
   1   6  11        0.01        1.39      0.80 o 
   2   6  11        7.02        5.83      1.65 o 
 -16   0  12       20.48       24.56      2.86 o 
 -15   0  12       68.61       74.97      6.04 o 
 -14   0  12       26.66       30.45      2.64 o 
 -13   0  12       46.56       43.94      3.42 o 
 -12   0  12       35.60       45.03      3.71 o 
 -11   0  12       47.33       43.84      4.62 o 
 -10   0  12      204.77      235.82     35.49 o 
  -9   0  12        0.99       -0.25      2.10 o 
  -8   0  12       14.25       16.86      4.30 o 
  -7   0  12      153.82      149.69     19.09 o 
  -6   0  12      646.54      705.51     61.41 o 
  -5   0  12      444.29      467.25     26.05 o 
  -4   0  12      613.63      743.33     40.33 o 
  -3   0  12       61.63       49.46      6.63 o 
  -2   0  12     3209.80     3302.34    243.73 o 
  -1   0  12      364.69      379.71     28.23 o 
   0   0  12       11.35        9.79      2.04 o 
   1   0  12      466.41      439.83     33.36 o 
   2   0  12      970.85      893.28     66.08 o 
   3   0  12       16.99       17.84      2.90 o 
   4   0  12      615.08      613.10     45.47 o 
   5   0  12      486.50      451.40     20.34 o 
   6   0  12      107.77      107.95      4.94 o 
   7   0  12       22.06       29.64      4.88 o 
   8   0  12        2.12        1.13      0.98 o 
   9   0  12       49.87       50.76      2.63 o 
  10   0  12       25.18       20.41      1.40 o 
  11   0  12        9.05        9.07      1.36 o 
  12   0  12       77.73       74.78      4.16 o 
 -15   1  12        0.20        0.27      1.17 o 
 -14   1  12       10.51       10.46      1.53 o 
 -13   1  12        4.65        3.72      1.46 o 
 -12   1  12        0.01        2.75      1.51 o 
 -11   1  12      207.00      229.06      9.77 o 
 -10   1  12        9.03        4.26      1.63 o 
  -9   1  12       51.42       53.23      2.72 o 
  -8   1  12        0.03        0.07      1.49 o 
  -7   1  12        6.49        9.74      1.79 o 
  -6   1  12      149.89      136.85      5.83 o 
  -5   1  12       16.38       10.48      1.50 o 
  -4   1  12       55.73       47.18      2.66 o 
  -3   1  12      247.97      281.75     11.19 o 
  -2   1  12      114.84      125.57      5.31 o 
  -1   1  12       29.90       27.32      1.44 o 
   0   1  12      262.41      272.69     11.12 o 
   1   1  12       70.73       65.66      3.11 o 
   2   1  12        3.85        9.42      3.48 o 
   3   1  12        0.73        0.01      1.00 o 
   4   1  12       45.63       40.25      2.11 o 
   5   1  12       31.18       30.01      1.58 o 
   6   1  12       16.38       15.24      1.66 o 
   7   1  12       46.12       47.20      2.37 o 
   8   1  12       34.39       27.74      1.44 o 
   9   1  12        1.35       -0.12      0.60 o 
  10   1  12        1.98        1.76      0.60 o 
  11   1  12        0.59        0.90      0.52 o 
  12   1  12        2.02        1.49      0.69 o 
 -15   2  12        3.06        1.18      1.34 o 
 -14   2  12       36.88       40.40      1.93 o 
 -13   2  12        0.11        2.45      1.23 o 
 -12   2  12        7.41        4.36      1.33 o 
 -11   2  12        1.79        2.26      1.44 o 
 -10   2  12       21.04       22.88      1.85 o 
  -9   2  12        1.40       -0.10      1.58 o 
  -8   2  12       13.29       11.24      1.54 o 
  -7   2  12       46.60       44.57      2.91 o 
  -6   2  12       74.02       75.37      2.91 o 
  -5   2  12       91.72       98.75      4.49 o 
  -4   2  12      104.39      105.10      6.88 o 
  -3   2  12      380.88      378.59     22.64 o 
  -2   2  12      594.88      569.46     24.40 o 
  -1   2  12        0.90        0.61      0.84 o 
   0   2  12     1037.34     1071.47     39.96 o 
   1   2  12      672.10      698.56     26.39 o 
   2   2  12     1659.45     1616.84     44.13 o 
   3   2  12       21.87       23.05      1.60 o 
   4   2  12        0.63       -1.36      1.36 o 
   5   2  12      181.17      182.03      7.38 o 
   6   2  12      434.01      497.61     20.27 o 
   7   2  12        7.92        7.78      0.98 o 
   8   2  12        0.73        2.82      0.73 o 
   9   2  12       32.53       34.24      2.25 o 
  10   2  12        1.27        0.67      0.63 o 
  11   2  12        0.62        0.08      0.73 o 
  12   2  12       41.77       47.63      4.21 o 
 -14   3  12       11.79       10.16      1.52 o 
 -13   3  12        1.36        0.53      1.22 o 
 -12   3  12        6.44        3.49      1.03 o 
 -11   3  12        0.73        0.66      1.09 o 
 -10   3  12       43.55       44.38      2.80 o 
  -9   3  12        4.79        4.90      1.35 o 
  -8   3  12       46.33       45.31      2.10 o 
  -7   3  12       41.05       41.73      2.05 o 
  -6   3  12      190.07      182.78      5.74 o 
  -5   3  12       84.00       85.00      3.12 o 
  -4   3  12       76.85       64.10      2.26 o 
  -3   3  12        3.16        3.42      1.20 o 
  -2   3  12        0.16       -0.63      1.05 o 
  -1   3  12      136.27      127.59      4.18 o 
   0   3  12      196.46      199.36      5.41 o 
   1   3  12        7.19        6.83      1.37 o 
   2   3  12        0.04       -0.07      1.45 o 
   3   3  12       23.82       21.35      1.83 o 
   4   3  12      107.78      111.78      4.54 o 
   5   3  12       26.70       25.88      1.79 o 
   6   3  12       55.12       55.18      2.86 o 
   7   3  12       28.20       28.72      1.69 o 
   8   3  12       24.77       31.66      1.79 o 
   9   3  12       12.67        5.92      1.64 o 
  10   3  12       21.09       15.63      2.12 o 
 -12   4  12        4.31        4.09      0.77 o 
 -11   4  12        4.06        5.62      0.91 o 
 -10   4  12       57.08       63.90      2.44 o 
  -9   4  12        4.24        4.63      1.17 o 
  -8   4  12        4.28        6.33      1.15 o 
  -7   4  12        8.15       12.40      1.23 o 
  -6   4  12      306.47      305.03      9.92 o 
  -5   4  12       37.31       35.99      2.17 o 
  -4   4  12        5.00        5.59      1.13 o 
  -3   4  12       33.11       34.96      1.72 o 
  -2   4  12       21.39       13.83      1.77 o 
  -1   4  12        3.05        1.88      1.16 o 
   0   4  12        0.21       -0.44      1.29 o 
   1   4  12      126.29      136.75      4.85 o 
   2   4  12        0.84        0.96      1.21 o 
   3   4  12       10.09        6.52      1.19 o 
   4   4  12       21.33       20.40      1.40 o 
   5   4  12        9.52       11.90      1.64 o 
   6   4  12        1.20       -0.26      1.03 o 
   7   4  12        4.20        1.77      1.09 o 
   8   4  12       24.03       22.02      2.15 o 
  -9   5  12       12.79       10.55      1.15 o 
  -8   5  12        0.17       -0.41      0.75 o 
  -7   5  12        8.76        6.84      0.89 o 
  -6   5  12        5.58        4.84      0.93 o 
  -5   5  12       10.98        9.27      1.02 o 
  -4   5  12        0.50       -0.66      0.98 o 
  -3   5  12        3.14        1.98      0.99 o 
  -2   5  12       15.98       17.46      1.66 o 
  -1   5  12       26.05       27.66      1.85 o 
   0   5  12       16.46       17.33      1.95 o 
   1   5  12       48.71       46.43      2.03 o 
   2   5  12        0.77        1.97      0.91 o 
   3   5  12        0.66        1.00      1.04 o 
   4   5  12       66.31       66.12      2.42 o 
   5   5  12       10.96       14.98      1.15 o 
   6   5  12        0.01        0.29      0.78 o 
  -3   6  12       19.09       20.05      2.29 o 
  -2   6  12       29.42       34.55      3.05 o 
  -1   6  12        1.22        1.75      0.85 o 
   0   6  12       19.77       20.53      1.40 o 
 -15   1  13        2.53        2.17      1.16 o 
 -14   1  13        0.29        2.21      1.29 o 
 -13   1  13       24.80       26.99      2.09 o 
 -12   1  13       84.24       79.71      3.61 o 
 -11   1  13       41.58       37.48      3.91 o 
 -10   1  13       18.49       15.70      2.14 o 
  -9   1  13      120.03      118.43      5.88 o 
  -8   1  13        2.21        2.63      1.54 o 
  -7   1  13       80.33       82.54      3.21 o 
  -6   1  13      500.47      502.62     17.94 o 
  -5   1  13       60.00       65.55      3.72 o 
  -4   1  13       97.03       81.15      4.68 o 
  -3   1  13      353.17      393.06     18.16 o 
  -2   1  13     1135.07     1185.72     46.27 o 
  -1   1  13       17.45       21.26      1.41 o 
   0   1  13      207.27      198.95      8.95 o 
   1   1  13      165.02      147.11      7.29 o 
   2   1  13        0.69        0.57      1.43 o 
   3   1  13       25.09       27.19      1.36 o 
   4   1  13      627.09      616.89     19.09 o 
   5   1  13      534.79      543.68     23.41 o 
   6   1  13      112.06      107.74      4.59 o 
   7   1  13        2.09        2.52      0.63 o 
   8   1  13      268.63      286.42      8.78 o 
   9   1  13      298.62      322.95     19.07 o 
  10   1  13       15.82       16.77      1.05 o 
  11   1  13       22.51       24.46      1.36 o 
  12   1  13      161.18      184.71     12.95 o 
 -14   2  13        3.07        0.75      1.40 o 
 -13   2  13       17.30       18.16      3.30 o 
 -12   2  13        3.30        3.62      1.36 o 
 -11   2  13        9.96        9.75      1.51 o 
 -10   2  13        2.30        2.34      1.51 o 
  -9   2  13       33.56       32.86      2.22 o 
  -8   2  13        0.01       -0.19      1.57 o 
  -7   2  13       29.53       23.05      1.85 o 
  -6   2  13        8.75       10.83      1.91 o 
  -5   2  13        2.82        5.03      1.31 o 
  -4   2  13      172.80      177.76      6.90 o 
  -3   2  13        0.13        3.65      2.47 o 
  -2   2  13        0.03       -0.54      1.33 o 
  -1   2  13       80.87       81.01      2.91 o 
   0   2  13      292.90      302.90      9.89 o 
   1   2  13      103.04      101.41      3.65 o 
   2   2  13        3.50        6.16      1.38 o 
   3   2  13      109.07      104.87      3.86 o 
   4   2  13      528.69      539.73     21.87 o 
   5   2  13      122.60      124.58      6.49 o 
   6   2  13      117.72      131.19      6.96 o 
   7   2  13      146.25      141.51     13.80 o 
   8   2  13        0.88        0.35      0.59 o 
   9   2  13        6.46        3.51      0.91 o 
  10   2  13       12.36       10.57      1.21 o 
  11   2  13        2.32        2.64      1.25 o 
 -13   3  13        0.05        0.62      1.15 o 
 -12   3  13       12.33       12.02      1.38 o 
 -11   3  13       14.16       17.37      1.27 o 
 -10   3  13       40.79       40.24      1.99 o 
  -9   3  13       61.15       60.59      2.55 o 
  -8   3  13      137.21      138.52      4.49 o 
  -7   3  13       25.03       23.73      1.67 o 
  -6   3  13       21.83       19.80      1.65 o 
  -5   3  13        1.25        1.65      1.19 o 
  -4   3  13       19.85       21.34      1.41 o 
  -3   3  13      306.96      316.24      9.02 o 
  -2   3  13        1.69        3.93      1.22 o 
  -1   3  13       21.07       13.02      1.46 o 
   0   3  13       32.06       24.25      2.11 o 
   1   3  13      425.19      413.23     16.90 o 
   2   3  13       14.20       11.68      2.10 o 
   3   3  13      317.10      318.58     13.52 o 
   4   3  13       22.07       19.81      2.25 o 
   5   3  13      121.37      117.81      6.65 o 
   6   3  13       57.07       60.63      3.37 o 
   7   3  13        6.51        2.87      0.79 o 
   8   3  13       63.40       61.21      9.22 o 
   9   3  13       54.90       63.73      4.26 o 
  10   3  13        0.55       -0.11      2.18 o 
 -11   4  13        1.30        0.66      0.77 o 
 -10   4  13       11.22       14.21      1.21 o 
  -9   4  13       17.78       18.96      2.55 o 
  -8   4  13        4.77        4.58      0.99 o 
  -7   4  13        0.45        0.06      1.03 o 
  -6   4  13        1.51        0.85      1.05 o 
  -5   4  13        2.62        3.01      1.08 o 
  -4   4  13       31.98       30.33      1.56 o 
  -3   4  13       24.79       19.22      1.25 o 
  -2   4  13        1.64        1.48      1.10 o 
  -1   4  13       19.44       18.26      1.49 o 
   0   4  13        0.27       -0.63      1.20 o 
   1   4  13       49.95       45.73      2.22 o 
   2   4  13        6.84        7.55      1.24 o 
   3   4  13       39.65       30.97      2.19 o 
   4   4  13        2.35        1.14      1.07 o 
   5   4  13        0.15        0.46      0.95 o 
   6   4  13        1.32        0.93      0.56 o 
   7   4  13        2.45        3.12      1.04 o 
   8   4  13        9.28       10.18      2.03 o 
  -9   5  13        2.86        2.83      0.69 o 
  -8   5  13        3.16        0.81      0.76 o 
  -7   5  13       22.68       23.19      1.51 o 
  -6   5  13        0.09        0.11      0.77 o 
  -5   5  13        0.13        0.43      0.81 o 
  -4   5  13        2.65        3.07      0.95 o 
  -3   5  13       45.14       44.87      2.13 o 
  -2   5  13        4.47        5.10      1.16 o 
  -1   5  13        7.20        7.98      1.12 o 
   0   5  13        0.34        0.99      0.92 o 
   1   5  13       24.08       28.76      1.71 o 
   2   5  13        1.00        0.42      0.80 o 
   3   5  13       24.61       19.05      1.10 o 
   4   5  13        1.34        1.08      0.63 o 
   5   5  13        0.09        0.80      0.78 o 
 -15   0  14        0.23       -0.66      1.73 o 
 -14   0  14        8.45        6.76      1.78 o 
 -13   0  14      136.51      144.27      7.51 o 
 -12   0  14       12.45       13.13      2.23 o 
 -11   0  14       56.69       57.22      4.20 o 
 -10   0  14      109.06       96.10      5.71 o 
  -9   0  14      107.62      123.39     15.10 o 
  -8   0  14       29.96       27.46      3.11 o 
  -7   0  14      413.13      434.48     22.05 o 
  -6   0  14      158.64      169.93      9.61 o 
  -5   0  14      543.48      586.54     29.39 o 
  -4   0  14      199.05      186.98     14.29 o 
  -3   0  14      865.58      884.50     66.23 o 
  -2   0  14       48.53       56.20      3.68 o 
  -1   0  14       93.68       81.72      6.50 o 
   0   0  14       82.23       67.48      6.62 o 
   1   0  14     1582.75     1627.29    120.97 o 
   2   0  14      446.01      412.78     21.90 o 
   3   0  14        0.77        0.32      2.53 o 
   4   0  14      283.71      269.02     15.11 o 
   5   0  14      149.79      142.33      6.77 o 
   6   0  14      146.87      140.08      6.59 o 
   7   0  14      160.10      187.60     11.49 o 
   8   0  14      226.75      273.82     10.98 o 
   9   0  14      125.10      151.43      6.27 o 
  10   0  14        0.23       -0.20      0.65 o 
  11   0  14       40.34       39.78      2.46 o 
 -15   1  14        5.49        2.49      1.32 o 
 -14   1  14        0.81        0.64      1.20 o 
 -13   1  14       20.95       22.33      2.99 o 
 -12   1  14        0.91        2.25      1.43 o 
 -11   1  14        2.34        0.33      1.52 o 
 -10   1  14        0.08        1.37      1.87 o 
  -9   1  14        0.65        0.65      1.55 o 
  -8   1  14        1.56       -0.20      1.59 o 
  -7   1  14       10.65       10.45      1.58 o 
  -6   1  14       40.58       38.87      2.15 o 
  -5   1  14       40.92       54.67      2.40 o 
  -4   1  14        4.24        3.72      1.44 o 
  -3   1  14      236.27      233.62     14.03 o 
  -2   1  14       59.96       49.96      3.38 o 
  -1   1  14      119.94      127.92      6.08 o 
   0   1  14       90.85       90.83      4.19 o 
   1   1  14      136.79      123.44      6.84 o 
   2   1  14      163.20      161.67      7.91 o 
   3   1  14        5.89        6.95      1.09 o 
   4   1  14        3.42        2.39      0.87 o 
   5   1  14       12.28        9.26      1.22 o 
   6   1  14        1.49        0.38      0.56 o 
   7   1  14        0.03        0.49      0.54 o 
   8   1  14       52.94       52.80      3.08 o 
   9   1  14       46.17       49.65      2.43 o 
  10   1  14        0.19        0.28      0.55 o 
  11   1  14        0.45        0.70      0.47 o 
 -14   2  14        3.77        5.66      1.42 o 
 -13   2  14       12.55       11.53      1.77 o 
 -12   2  14       25.50       25.18      2.52 o 
 -11   2  14       89.79       86.97      3.78 o 
 -10   2  14      209.17      230.62      8.52 o 
  -9   2  14      192.18      213.13     14.45 o 
  -8   2  14        1.89        0.91      1.49 o 
  -7   2  14      290.76      278.35     10.43 o 
  -6   2  14      498.08      530.85     16.99 o 
  -5   2  14      156.14      162.60      5.75 o 
  -4   2  14        0.33       -0.82      1.27 o 
  -3   2  14      332.79      316.90      9.93 o 
  -2   2  14        0.45       -0.14      1.30 o 
  -1   2  14      116.71      126.31      4.83 o 
   0   2  14      581.81      521.14     15.61 o 
   1   2  14      189.48      179.93      6.33 o 
   2   2  14      132.38      123.43      5.85 o 
   3   2  14       63.35       63.95      3.83 o 
   4   2  14      115.29      119.44      8.76 o 
   5   2  14       65.54       76.47      5.19 o 
   6   2  14        5.27        4.63      0.78 o 
   7   2  14       35.89       31.11      2.57 o 
   8   2  14       54.20       54.59      3.34 o 
   9   2  14       11.73       18.06      1.42 o 
  10   2  14        4.66        3.32      1.41 o 
 -13   3  14        2.94        3.78      1.32 o 
 -12   3  14        0.03       -1.29      1.52 o 
 -11   3  14       19.81       20.41      2.02 o 
 -10   3  14        2.84        1.91      1.15 o 
  -9   3  14        0.82        0.63      1.22 o 
  -8   3  14       13.29       13.07      1.44 o 
  -7   3  14        3.68        3.21      1.39 o 
  -6   3  14       44.64       41.79      2.31 o 
  -5   3  14        3.76        3.08      1.40 o 
  -4   3  14       83.36       78.32      4.80 o 
  -3   3  14        3.01        4.25      1.19 o 
  -2   3  14        4.42        5.66      1.72 o 
  -1   3  14       57.29       60.37      3.52 o 
   0   3  14      168.83      166.03      9.06 o 
   1   3  14       29.28       31.34      4.47 o 
   2   3  14      319.87      331.16     27.00 o 
   3   3  14      163.57      159.95      7.32 o 
   4   3  14       21.64       23.06      2.22 o 
   5   3  14       16.60       16.89      1.98 o 
   6   3  14       40.14       43.85      2.43 o 
   7   3  14       31.80       33.05      4.46 o 
   8   3  14        9.60        5.49      2.66 o 
   9   3  14       45.11       42.08      2.94 o 
 -11   4  14        0.55        2.18      1.25 o 
 -10   4  14        1.62        3.33      0.87 o 
  -9   4  14       33.67       31.00      1.63 o 
  -8   4  14        6.75       10.59      1.10 o 
  -7   4  14       29.01       27.40      1.43 o 
  -6   4  14        6.93        3.57      0.98 o 
  -5   4  14        0.30        0.76      0.97 o 
  -4   4  14       99.65      104.99      3.50 o 
  -3   4  14       74.00       73.05      2.44 o 
  -2   4  14       62.86       56.04      2.61 o 
  -1   4  14        0.12        1.16      1.16 o 
   0   4  14       10.46       13.01      1.30 o 
   1   4  14        3.34        3.89      1.12 o 
   2   4  14        0.42        0.88      1.02 o 
   3   4  14       16.80       15.24      1.29 o 
   4   4  14        2.65        4.11      1.04 o 
   5   4  14        0.41       -0.07      1.31 o 
   6   4  14        5.58        5.70      1.12 o 
   7   4  14       15.25       17.33      1.45 o 
  -8   5  14        8.30       10.14      2.83 o 
  -7   5  14       39.50       42.88      1.84 o 
  -6   5  14        2.28        2.57      0.81 o 
  -5   5  14        0.84        0.62      0.95 o 
  -4   5  14        0.08        3.11      0.99 o 
  -3   5  14        0.44        1.77      0.91 o 
  -2   5  14       18.39       15.33      1.77 o 
  -1   5  14       16.10       15.05      1.19 o 
   0   5  14        4.67        7.72      1.19 o 
   1   5  14       13.54       11.40      1.01 o 
   2   5  14        0.14        1.24      0.71 o 
   3   5  14        4.35        3.09      0.68 o 
   4   5  14        2.99        2.01      1.04 o 
 -14   1  15       21.31       21.57      2.45 o 
 -13   1  15       28.14       25.18      1.89 o 
 -12   1  15        4.02        1.49      1.53 o 
 -11   1  15       14.11       13.74      1.57 o 
 -10   1  15       80.19       79.71      3.76 o 
  -9   1  15        9.03       13.30      2.27 o 
  -8   1  15       55.67       53.01      3.24 o 
  -7   1  15      170.60      178.59     11.90 o 
  -6   1  15       42.60       39.82      2.89 o 
  -5   1  15        6.19       10.36      2.69 o 
  -4   1  15     1077.76     1054.00     37.97 o 
  -3   1  15      679.03      674.41     24.34 o 
  -2   1  15       12.23       12.19      1.32 o 
  -1   1  15       69.47       60.62      3.59 o 
   0   1  15      347.54      326.81     11.14 o 
   1   1  15      190.04      184.05      8.40 o 
   2   1  15      270.74      294.80     18.64 o 
   3   1  15      270.40      251.82     10.38 o 
   4   1  15      213.32      244.79      9.70 o 
   5   1  15       13.53       15.86      1.15 o 
   6   1  15       20.53       16.58      1.10 o 
   7   1  15       43.17       47.13      2.36 o 
   8   1  15       60.41       72.07      3.23 o 
   9   1  15        6.37        4.10      0.60 o 
  10   1  15        2.09        1.45      0.49 o 
 -13   2  15        0.01        0.08      1.33 o 
 -12   2  15       14.33       15.64      1.93 o 
 -11   2  15        7.09        2.50      1.59 o 
 -10   2  15       39.63       34.31      1.98 o 
  -9   2  15       62.34       63.99      3.07 o 
  -8   2  15        4.78        6.31      1.50 o 
  -7   2  15        2.17        4.73      1.54 o 
  -6   2  15       85.56       86.15      4.81 o 
  -5   2  15       23.62       27.96      2.77 o 
  -4   2  15        6.64        6.19      1.57 o 
  -3   2  15      209.49      238.12      9.44 o 
  -2   2  15       37.13       36.37      2.23 o 
  -1   2  15       72.90       71.88      3.34 o 
   0   2  15        0.01       -0.06      2.14 o 
   1   2  15      427.91      454.53     18.77 o 
   2   2  15        1.23        1.69      1.95 o 
   3   2  15       24.38       16.14      2.12 o 
   4   2  15       56.11       48.51      3.23 o 
   5   2  15        1.96       -1.89      2.19 o 
   6   2  15       11.04        9.79      2.10 o 
   7   2  15      112.94      117.89      7.01 o 
   8   2  15       59.35       66.78      4.58 o 
   9   2  15       24.68       23.30      2.97 o 
 -12   3  15        0.18       -0.82      1.33 o 
 -11   3  15       24.43       35.05      2.72 o 
 -10   3  15        0.13       -0.17      1.10 o 
  -9   3  15        0.17        0.20      1.08 o 
  -8   3  15       57.82       53.38      2.52 o 
  -7   3  15      221.55      231.44      9.79 o 
  -6   3  15       43.23       38.70      2.21 o 
  -5   3  15       39.46       37.18      3.54 o 
  -4   3  15       22.62       24.39      1.90 o 
  -3   3  15       31.35       32.46      2.74 o 
  -2   3  15       79.01       89.15      8.15 o 
  -1   3  15       22.08       22.02      2.27 o 
   0   3  15      242.97      227.63     14.18 o 
   1   3  15        5.41        8.19      1.90 o 
   2   3  15       23.96       20.31      2.11 o 
   3   3  15        1.31       -0.63      1.64 o 
   4   3  15       97.31       84.19      4.28 o 
   5   3  15      184.07      195.07      8.44 o 
   6   3  15       82.57       88.76      4.37 o 
   7   3  15        9.18        4.73      1.03 o 
   8   3  15       23.84       23.54      1.98 o 
 -10   4  15       12.71       10.74      1.45 o 
  -9   4  15       13.00       10.94      1.15 o 
  -8   4  15        0.04        1.21      0.88 o 
  -7   4  15        2.77        1.11      0.93 o 
  -6   4  15        6.92        6.31      0.92 o 
  -5   4  15        7.99        5.42      1.02 o 
  -4   4  15        6.76        5.47      1.05 o 
  -3   4  15        0.01        1.60      1.15 o 
  -2   4  15        6.14        5.79      1.36 o 
  -1   4  15       17.97       13.05      1.49 o 
   0   4  15       14.52       14.64      2.27 o 
   1   4  15        0.01        1.22      1.43 o 
   2   4  15       19.67       22.83      1.88 o 
   3   4  15        1.87        0.93      1.29 o 
   4   4  15       23.37       21.09      1.75 o 
   5   4  15       52.82       52.47      3.69 o 
   6   4  15        1.33        1.08      0.54 o 
  -6   5  15        0.02        0.70      1.02 o 
  -5   5  15        0.88        1.49      0.86 o 
  -4   5  15       21.78       22.03      3.02 o 
  -3   5  15        0.09        0.16      0.83 o 
  -2   5  15        1.46        0.48      0.83 o 
  -1   5  15        0.02        0.43      0.77 o 
   0   5  15        3.81        5.76      0.78 o 
   1   5  15        0.17        0.81      0.68 o 
   2   5  15       10.57       13.75      1.31 o 
   3   5  15        0.90        0.99      1.72 o 
 -14   0  16       12.82        7.63      2.39 o 
 -13   0  16        0.09       -1.04      2.35 o 
 -12   0  16        7.77        5.16      2.69 o 
 -11   0  16      186.41      209.49     15.23 o 
 -10   0  16      170.83      208.98     15.41 o 
  -9   0  16        8.12       12.17      2.67 o 
  -8   0  16       12.54       12.02      2.23 o 
  -7   0  16      156.12      145.41      8.36 o 
  -6   0  16       17.52       11.70      2.30 o 
  -5   0  16      202.58      214.26     11.80 o 
  -4   0  16      858.35      880.98     43.82 o 
  -3   0  16      116.33      120.40      5.68 o 
  -2   0  16      114.10      105.53      6.21 o 
  -1   0  16        1.25        1.30      1.82 o 
   0   0  16        1.70        1.06      2.43 o 
   1   0  16      102.64       92.82      8.55 o 
   2   0  16       14.70       11.15      1.69 o 
   3   0  16      536.21      560.14     31.97 o 
   4   0  16       38.02       47.52      3.15 o 
   5   0  16       74.65       82.46      5.07 o 
   6   0  16        0.04       -0.36      0.74 o 
   7   0  16       40.46       47.16      2.42 o 
   8   0  16       65.44       67.28      2.98 o 
   9   0  16        7.62        5.39      0.91 o 
  10   0  16        0.54       -0.60      0.60 o 
 -14   1  16        8.07        7.44      2.20 o 
 -13   1  16        1.39        1.01      1.26 o 
 -12   1  16        2.83        2.38      1.44 o 
 -11   1  16        2.84        1.66      1.24 o 
 -10   1  16       24.31       22.91      2.07 o 
  -9   1  16        6.23        4.81      1.80 o 
  -8   1  16        3.24        1.42      1.48 o 
  -7   1  16        6.04        3.61      1.54 o 
  -6   1  16       15.72       15.73      1.79 o 
  -5   1  16       20.27       18.86      2.43 o 
  -4   1  16      104.14      110.50      5.32 o 
  -3   1  16       54.29       56.17      3.07 o 
  -2   1  16      117.06      114.81      7.75 o 
  -1   1  16        8.83        9.60      1.77 o 
   0   1  16      222.93      216.79      9.51 o 
   1   1  16      143.72      143.20      9.91 o 
   2   1  16       38.44       34.30      2.30 o 
   3   1  16        0.96        1.40      1.30 o 
   4   1  16       15.11       10.11      0.94 o 
   5   1  16        0.02        1.68      0.73 o 
   6   1  16        1.14        1.33      0.59 o 
   7   1  16        1.20       -0.48      0.70 o 
   8   1  16        0.02       -0.46      0.46 o 
   9   1  16        3.68        3.01      0.87 o 
 -13   2  16       14.91       15.48      1.95 o 
 -12   2  16        6.47        9.25      1.25 o 
 -11   2  16       10.02       11.75      1.40 o 
 -10   2  16       23.41       21.76      2.08 o 
  -9   2  16       26.99       24.90      2.18 o 
  -8   2  16       90.59       84.56      4.42 o 
  -7   2  16       21.30       17.74      2.28 o 
  -6   2  16       28.52       37.89      3.15 o 
  -5   2  16       63.75       70.14      4.65 o 
  -4   2  16        8.84        7.77      3.08 o 
  -3   2  16       11.01        8.98      1.63 o 
  -2   2  16      120.87      122.49      4.82 o 
  -1   2  16      458.07      464.98     16.71 o 
   0   2  16        3.09        2.61      1.92 o 
   1   2  16       14.67       13.62      3.26 o 
   2   2  16       14.80       10.72      2.03 o 
   3   2  16      133.85      122.12      5.62 o 
   4   2  16      109.06      115.76     12.48 o 
   5   2  16       35.25       41.26      2.68 o 
   6   2  16       34.46       34.41      3.87 o 
   7   2  16      173.81      168.90     20.68 o 
   8   2  16      207.84      196.45     27.61 o 
   9   2  16       93.95      102.19      6.30 o 
 -11   3  16        1.28        1.09      1.63 o 
 -10   3  16       63.42       62.87      7.96 o 
  -9   3  16       32.79       40.93      3.24 o 
  -8   3  16        1.43        1.32      1.11 o 
  -7   3  16        1.09        1.27      1.16 o 
  -6   3  16       40.55       31.60      1.96 o 
  -5   3  16       24.81       23.56      1.88 o 
  -4   3  16       57.42       62.26      3.25 o 
  -3   3  16       29.38       31.91      2.05 o 
  -2   3  16       62.11       54.58      4.15 o 
  -1   3  16        0.99        1.90      1.67 o 
   0   3  16       29.91       30.15      2.36 o 
   1   3  16       32.05       38.84      2.58 o 
   2   3  16       58.45       54.00      3.18 o 
   3   3  16       48.75       49.42      3.10 o 
   4   3  16       27.56       31.36      2.24 o 
   5   3  16        0.02        0.60      0.57 o 
   6   3  16        0.42        2.14      0.62 o 
   7   3  16        1.27       -0.54      0.80 o 
  -9   4  16       14.20       12.06      2.00 o 
  -8   4  16        1.88        2.84      1.35 o 
  -7   4  16        2.85        2.83      1.28 o 
  -6   4  16       10.25        9.77      1.74 o 
  -5   4  16        0.82       -1.00      1.33 o 
  -4   4  16        2.77        4.23      1.19 o 
  -3   4  16        1.39        1.01      1.16 o 
  -2   4  16        3.83        4.20      1.24 o 
  -1   4  16        5.21        3.10      1.43 o 
   0   4  16       92.57       97.08      7.83 o 
   1   4  16       35.62       32.97      3.66 o 
   2   4  16       23.02       22.58      1.75 o 
   3   4  16        0.06        0.30      1.17 o 
   4   4  16        1.20        1.30      1.14 o 
   5   4  16        5.92        5.66      0.98 o 
  -4   5  16        1.11       -0.37      0.97 o 
  -3   5  16       12.57        9.44      1.24 o 
  -2   5  16        1.44        1.04      1.21 o 
  -1   5  16        0.39        1.42      1.20 o 
   0   5  16       16.92       13.42      2.72 o 
 -13   1  17        0.06        0.26      1.47 o 
 -12   1  17       26.28       28.14      1.97 o 
 -11   1  17       87.45       82.35      3.91 o 
 -10   1  17       35.90       35.49      3.18 o 
  -9   1  17       45.87       45.79      2.83 o 
  -8   1  17        5.23        4.84      1.32 o 
  -7   1  17       99.48      102.33      4.23 o 
  -6   1  17      108.23      111.53      5.78 o 
  -5   1  17      244.48      252.64      9.48 o 
  -4   1  17        0.74        0.96      1.48 o 
  -3   1  17        0.52        0.07      1.49 o 
  -2   1  17        0.62        1.50      1.52 o 
  -1   1  17       13.47        7.46      1.63 o 
   0   1  17       54.11       51.87      4.25 o 
   1   1  17      109.64      116.46     12.01 o 
   2   1  17       15.91       20.58      2.01 o 
   3   1  17       27.95       40.04      2.02 o 
   4   1  17      116.21      127.30      7.45 o 
   5   1  17       55.62       60.47      3.78 o 
   6   1  17        0.10       -0.25      0.88 o 
   7   1  17       20.86       31.16      3.32 o 
   8   1  17       19.66       19.56      2.04 o 
 -12   2  17        0.03        1.18      0.97 o 
 -11   2  17        4.29        3.96      1.08 o 
 -10   2  17        1.67        1.21      1.22 o 
  -9   2  17       17.53       13.75      1.70 o 
  -8   2  17       20.14       20.08      2.03 o 
  -7   2  17       58.72       53.47      3.16 o 
  -6   2  17      228.80      224.28     14.77 o 
  -5   2  17      130.60      130.37      9.67 o 
  -4   2  17        9.06       10.82      2.58 o 
  -3   2  17       40.88       41.28      3.94 o 
  -2   2  17       15.62       16.20      1.58 o 
  -1   2  17        8.14        6.24      1.51 o 
   0   2  17        9.04       12.67      2.07 o 
   1   2  17        0.45        1.31      1.76 o 
   2   2  17        0.39       -0.78      1.77 o 
   3   2  17        0.51        3.43      2.10 o 
   4   2  17        3.73        2.83      0.76 o 
   5   2  17        2.86        2.17      0.77 o 
   6   2  17        0.65        1.53      0.96 o 
   7   2  17        7.06        8.82      1.08 o 
   8   2  17        0.23       -0.30      0.70 o 
 -11   3  17       15.58       22.20      2.42 o 
 -10   3  17       14.18       13.46      1.49 o 
  -9   3  17        2.73        2.33      1.29 o 
  -8   3  17       92.74       99.44      5.67 o 
  -7   3  17       68.92       74.16      4.43 o 
  -6   3  17        1.89        0.80      1.55 o 
  -5   3  17       20.66       24.24      3.27 o 
  -4   3  17        1.74        2.11      1.32 o 
  -3   3  17      117.86      113.47     10.07 o 
  -2   3  17        3.94        4.66      1.62 o 
  -1   3  17       65.39       67.82      6.72 o 
   0   3  17        0.29       -0.13      1.47 o 
   1   3  17       45.87       51.72      4.55 o 
   2   3  17        5.74        2.11      1.41 o 
   3   3  17        5.29        3.03      1.40 o 
   4   3  17        2.86        4.40      1.38 o 
   5   3  17        0.07        0.99      0.75 o 
   6   3  17       11.57        7.38      1.15 o 
  -8   4  17        2.66        1.08      1.21 o 
  -7   4  17        1.71        1.58      0.97 o 
  -6   4  17        0.15       -0.47      0.99 o 
  -5   4  17        0.00        0.41      0.98 o 
  -4   4  17        4.26        3.21      1.24 o 
  -3   4  17       35.30       35.44      3.61 o 
  -2   4  17       23.31       22.25      1.76 o 
  -1   4  17        0.02        0.30      1.21 o 
   0   4  17        0.15        1.46      1.19 o 
   1   4  17       10.70       10.41      1.57 o 
   2   4  17        2.47        0.60      1.09 o 
   3   4  17        1.57        1.79      1.09 o 
   4   4  17        0.06        0.42      0.42 o 
 -12   0  18       13.49       10.77      2.44 o 
 -11   0  18        0.19       -1.32      2.25 o 
 -10   0  18        4.16        2.47      1.63 o 
  -9   0  18        8.79        6.05      1.79 o 
  -8   0  18        6.66        5.64      1.73 o 
  -7   0  18       85.11       91.22      5.46 o 
  -6   0  18       34.43       36.01      2.95 o 
  -5   0  18       67.52       67.23      6.04 o 
  -4   0  18       23.08       18.09      2.75 o 
  -3   0  18        0.51        0.06      1.82 o 
  -2   0  18       11.82       10.58      2.63 o 
  -1   0  18      171.33      182.67     14.95 o 
   0   0  18      351.75      331.80     25.37 o 
   1   0  18       47.56       47.54      5.38 o 
   2   0  18      110.92      115.02      7.96 o 
   3   0  18       82.69      108.86      8.58 o 
   4   0  18      270.45      297.06     17.33 o 
   5   0  18      100.44       99.18      5.90 o 
   6   0  18       33.21       45.01      4.94 o 
   7   0  18       40.54       46.18      5.04 o 
   8   0  18      154.83      168.10     17.73 o 
 -12   1  18       10.13       10.07      1.66 o 
 -11   1  18        0.01       -0.76      1.18 o 
 -10   1  18        8.32        5.14      1.33 o 
  -9   1  18        0.20       -0.28      1.31 o 
  -8   1  18        0.05       -0.55      1.18 o 
  -7   1  18        9.43        9.89      1.39 o 
  -6   1  18       61.44       59.91      2.86 o 
  -5   1  18        0.24        2.70      1.40 o 
  -4   1  18       49.95       50.29      2.86 o 
  -3   1  18        2.03        0.30      1.40 o 
  -2   1  18       66.39       61.98      3.51 o 
  -1   1  18        0.24       -1.01      1.01 o 
   0   1  18       43.18       42.94      4.08 o 
   1   1  18       77.08       69.47      7.43 o 
   2   1  18        0.03        0.70      1.21 o 
   3   1  18        1.11        1.78      0.77 o 
   4   1  18       14.13       16.43      2.66 o 
   5   1  18        0.00        0.47      0.65 o 
   6   1  18        3.46        3.12      0.68 o 
   7   1  18        5.90        4.39      0.81 o 
 -11   2  18        1.95        1.10      1.08 o 
 -10   2  18        2.78        2.36      1.16 o 
  -9   2  18       48.79       52.87      2.78 o 
  -8   2  18       41.66       45.65      2.57 o 
  -7   2  18        0.63        1.05      1.24 o 
  -6   2  18       73.88       72.05      3.53 o 
  -5   2  18        3.43        5.18      1.35 o 
  -4   2  18      310.09      307.13     16.26 o 
  -3   2  18      143.86      140.99      6.56 o 
  -2   2  18       11.52       11.33      2.27 o 
  -1   2  18        3.35        0.78      1.57 o 
   0   2  18      112.47      122.56      5.57 o 
   1   2  18       69.43       79.06      4.02 o 
   2   2  18       22.95       30.59      2.38 o 
   3   2  18        8.23        9.24      2.86 o 
   4   2  18      106.15      109.89     13.33 o 
   5   2  18       29.60       23.79      2.05 o 
   6   2  18        0.42       -0.81      1.06 o 
   7   2  18       43.40       40.31      4.36 o 
 -10   3  18       20.36       25.24      2.59 o 
  -9   3  18       14.68       13.61      1.29 o 
  -8   3  18        2.10        4.16      1.31 o 
  -7   3  18        7.52        9.73      2.24 o 
  -6   3  18        1.04        0.44      1.34 o 
  -5   3  18        8.65        7.23      1.14 o 
  -4   3  18        0.58       -0.41      1.08 o 
  -3   3  18       49.51       49.53      4.06 o 
  -2   3  18       14.92       13.59      1.64 o 
  -1   3  18        5.90        4.64      1.43 o 
   0   3  18        0.42        1.87      1.36 o 
   1   3  18       43.28       34.21      2.53 o 
   2   3  18        8.02        5.36      1.40 o 
   3   3  18       40.28       35.70      2.11 o 
   4   3  18        4.12        1.64      1.46 o 
   5   3  18        6.45        4.11      1.32 o 
  -6   4  18        9.59       10.78      1.48 o 
  -5   4  18        7.37        6.24      1.07 o 
  -4   4  18        0.12        0.74      1.38 o 
  -3   4  18       16.22       15.55      2.26 o 
  -2   4  18        4.33        4.54      1.18 o 
  -1   4  18        8.91        6.48      1.11 o 
   0   4  18        0.94        0.66      1.06 o 
   1   4  18        9.80       10.49      1.50 o 
   2   4  18        4.23        1.38      1.02 o 
 -11   1  19        6.88        6.58      1.18 o 
 -10   1  19        0.32        0.22      1.12 o 
  -9   1  19       19.24       16.67      1.64 o 
  -8   1  19       71.47       74.02      3.16 o 
  -7   1  19       33.70       31.43      1.85 o 
  -6   1  19        0.89        1.13      1.16 o 
  -5   1  19       19.72       21.86      2.75 o 
  -4   1  19        4.41        5.94      1.40 o 
  -3   1  19        1.87        0.99      0.91 o 
  -2   1  19        1.66        0.87      0.92 o 
  -1   1  19       34.97       32.95      2.08 o 
   0   1  19       95.66       96.32      8.41 o 
   1   1  19       51.98       53.20      5.04 o 
   2   1  19        0.12        0.29      0.65 o 
   3   1  19      129.34      133.71      6.85 o 
   4   1  19       70.61       77.94      4.80 o 
   5   1  19        4.71        2.39      0.70 o 
   6   1  19       71.38       77.96      8.31 o 
 -10   2  19        8.30        2.75      1.05 o 
  -9   2  19        0.06       -0.04      1.16 o 
  -8   2  19        1.60        0.58      1.20 o 
  -7   2  19       39.06       43.09      4.86 o 
  -6   2  19        0.05        0.10      1.16 o 
  -5   2  19        8.39        7.05      1.24 o 
  -4   2  19        1.49        1.59      1.22 o 
  -3   2  19        0.22        0.21      1.26 o 
  -2   2  19        9.68        6.11      1.81 o 
  -1   2  19        0.03        0.68      1.88 o 
   0   2  19        0.03        0.06      1.81 o 
   1   2  19        0.12        1.19      1.88 o 
   2   2  19       13.52       16.59      1.96 o 
   3   2  19        1.03        1.74      1.44 o 
   4   2  19        0.19        0.24      0.67 o 
   5   2  19       16.79       13.37      3.60 o 
  -9   3  19        0.14       -0.33      1.19 o 
  -8   3  19        2.86        0.88      1.11 o 
  -7   3  19       11.76        9.43      1.36 o 
  -6   3  19        2.67        2.32      1.22 o 
  -5   3  19        4.85        3.83      1.16 o 
  -4   3  19       69.13       76.31      9.84 o 
  -3   3  19        0.48        0.10      1.03 o 
  -2   3  19        0.13        0.65      1.28 o 
  -1   3  19        1.45        1.45      1.28 o 
   0   3  19       69.38       78.50      4.57 o 
   1   3  19        7.56        8.24      1.33 o 
   2   3  19       19.79       26.30      3.39 o 
   3   3  19       29.41       27.47      2.13 o 
  -3   4  19       11.35       10.76      2.32 o 
  -2   4  19       20.99       20.30      2.72 o 
 -11   0  20        4.17       -0.17      1.83 o 
 -10   0  20        2.44        1.64      2.11 o 
  -9   0  20        3.25        3.94      1.44 o 
  -8   0  20      164.72      200.66     16.84 o 
  -7   0  20        5.49        4.69      1.63 o 
  -6   0  20        2.46        2.50      1.62 o 
  -5   0  20       36.60       35.62      3.40 o 
  -4   0  20       50.09       49.37      3.57 o 
  -3   0  20      101.47       99.51      8.50 o 
  -2   0  20       58.95       59.10      5.46 o 
  -1   0  20       97.19       81.85      6.87 o 
   0   0  20      191.24      209.80     10.56 o 
   1   0  20       98.24       97.37      6.33 o 
   2   0  20        0.39       -0.76      1.40 o 
   5   0  20        0.12        2.08      0.73 o 
 -10   1  20        9.39        7.91      1.16 o 
  -9   1  20       12.40       10.78      1.29 o 
  -8   1  20        8.49        8.23      1.08 o 
  -7   1  20       15.76       15.92      1.33 o 
  -6   1  20       17.06       17.90      1.53 o 
  -5   1  20       10.88        9.16      1.37 o 
  -4   1  20       53.76       54.33      3.00 o 
  -3   1  20        2.94        1.99      1.24 o 
  -2   1  20       10.03        9.75      1.87 o 
  -1   1  20        0.12        2.06      1.66 o 
   0   1  20        0.66        1.40      1.58 o 
   1   1  20        1.94        1.56      0.91 o 
   2   1  20        0.03       -0.64      0.75 o 
   3   1  20        4.73        2.23      0.74 o 
   4   1  20        5.27        5.90      0.95 o 
   5   1  20        2.05        3.21      0.69 o 
  -9   2  20        5.78        3.76      1.07 o 
  -8   2  20        0.41       -0.04      1.06 o 
  -7   2  20       21.05       22.29      1.51 o 
  -6   2  20       34.23       35.34      2.08 o 
  -5   2  20        0.91        1.12      1.08 o 
  -4   2  20        7.01        5.38      1.73 o 
  -3   2  20       45.02       49.21      2.64 o 
  -2   2  20        2.63        0.83      1.23 o 
  -1   2  20       67.23       73.54      7.44 o 
   0   2  20       47.80       55.67      3.85 o 
   1   2  20       23.30       23.06      1.95 o 
   2   2  20       10.06        9.02      1.13 o 
   3   2  20       55.94       50.22      5.38 o 
   4   2  20       61.88       64.29      6.84 o 
  -7   3  20        0.44       -0.30      1.02 o 
  -6   3  20        0.34        2.21      1.63 o 
  -5   3  20        2.60        2.78      1.00 o 
  -4   3  20        2.17        2.68      1.04 o 
  -3   3  20        8.90        6.28      1.72 o 
  -2   3  20        2.42       13.96      8.34 o 
  -1   3  20        4.55        5.20      1.52 o 
   0   3  20        1.17        2.03      1.20 o 
   1   3  20       18.32       15.95      1.42 o 
   2   3  20       47.69       58.51      5.06 o 
  -9   1  21       11.09       12.28      2.35 o 
  -8   1  21        0.20        0.00      0.97 o 
  -7   1  21       19.49       16.69      1.42 o 
  -6   1  21        1.14        0.58      1.00 o 
  -5   1  21       88.88       92.33      4.21 o 
  -4   1  21       92.31      104.18      5.06 o 
  -3   1  21      120.65      126.43      5.50 o 
  -2   1  21        7.36        5.75      2.78 o 
  -1   1  21      107.27      107.41      6.83 o 
   0   1  21       59.70       63.60      5.86 o 
   1   1  21        0.86        2.63      2.03 o 
  -8   2  21        0.65        0.13      1.01 o 
  -7   2  21        3.29        2.18      1.04 o 
  -6   2  21        5.43        4.70      1.00 o 
  -5   2  21       23.92       23.49      2.32 o 
  -4   2  21        4.36        2.48      1.14 o 
  -3   2  21        0.01        0.68      1.07 o 
  -2   2  21        0.21        0.73      1.49 o 
  -1   2  21        4.54        5.38      2.16 o 
   0   2  21        9.16        8.01      1.59 o 
   1   2  21        0.55        1.11      0.51 o 
   2   2  21        0.54        1.30      1.76 o 
  -7   0  22       16.89       13.12      1.83 o 
  -6   0  22        1.11        0.95      1.47 o 
  -5   0  22       45.67       43.05      3.60 o 
  -4   0  22       97.93       96.93      7.66 o 
  -3   0  22        4.35        5.90      1.75 o 
  -2   0  22       28.28       30.66      3.14 o 
   0   0  22       34.35       24.19      2.73 o 
  -7   1  22        0.46        0.23      0.91 o 
  -6   1  22        1.65        2.37      0.98 o 
  -5   1  22       26.10       24.59      1.84 o 
  -4   1  22        6.92        5.23      1.08 o 
  -3   1  22       14.76       19.02      3.46 o 
  -2   1  22       17.47       22.36      3.38 o 
  -1   1  22        2.31        2.04      1.36 o 
   0   1  22        0.40       -0.17      1.66 o 
  -4   2  22        6.35        9.24      1.45 o 
  -3   2  22        0.08        2.87      1.75 o 
  -2   2  22       50.95       61.07      4.98 o 
                                                 
